# Supplementary material for: 1,5-Bis[(E)-cyclo­pentyl­idene]thio­carbono­hydrazide
Source: Acta Crystallogr Sect E Struct Rep Online. 2009 Mar 25;65(Pt 4):o818. doi: 10.1107/S1600536809009325 (PMC2969008; doi:10.1107/S1600536809009325)
Supplement: Supplementary file 1 [file e-65-0o818-sup1.cif]

##############################################################################
###                                                                        ###
###        Electronic paper (Acta Crystallographica Section E)             ###
###                                                                        ###
##############################################################################
#                                                                            #
# This CIF contains the data in a paper accepted for publication in Acta     #
# Crystallographica Section E. It conforms to the requirements of Notes      #
# for Authors for Section E, and has been peer reviewed under the auspices   #
# of the IUCr Commission on Journals.                                        #
#                                                                            #
# Full details of the Crystallographic Information File format               #
# are given in the paper "The Crystallographic Information File (CIF):       #
# a New Standard Archive File for Crystallography" by S. R. Hall, F. H.      #
# Allen and I. D. Brown [Acta Cryst. (1991), A47, 655-685].                  #
#                                                                            #
# The current version of the core CIF dictionary is obtainable from          #
# ftp://ftp.iucr.org/pub/cif_core.dic. The current version number is 2.4.    #
#                                                                            #
# Software is freely available for graphical display of the structure(s) in  #
# this CIF.  For information consult the CIF home page http://www.iucr.org/  #
# cif/home.html                                                              #
#                                                                            #
# This file may be used for bona fide research purposes within the           #
# scientific community so long as proper attribution is given to the journal # 
# article from which it was obtained.                                        #
#                                                                            #
##############################################################################
                                             
data_I
_audit_creation_method     SHELXL97
_chemical_name_systematic
;
1,5-Bis[(E)-cyclopentylidene]thiocarbonohydrazide
;
_chemical_name_common     ?
_chemical_formula_moiety     'C11 H18 N4 S'
_chemical_formula_sum     'C11 H18 N4 S'
_chemical_formula_iupac     'C11 H18 N4 S'
_chemical_formula_weight     238.35
_chemical_melting_point     ?
_symmetry_cell_setting     triclinic
_symmetry_space_group_name_H-M     'P -1'
loop_
    _symmetry_equiv_pos_as_xyz
    'x, y, z'
    '-x, -y, -z'
_cell_length_a     6.0344(19)
_cell_length_b     10.114(3)
_cell_length_c     11.137(3)
_cell_angle_alpha     106.579(5)
_cell_angle_beta     96.897(5)
_cell_angle_gamma     100.574(5)
_cell_volume     629.6(3)
_cell_formula_units_Z     2
_cell_measurement_reflns_used     1126
_cell_measurement_theta_min     3.327
_cell_measurement_theta_max     24.855
_cell_measurement_temperature     273(2)
_exptl_crystal_description     block
_exptl_crystal_colour     colourless
_exptl_crystal_size_max     0.12
_exptl_crystal_size_mid     0.08
_exptl_crystal_size_min     0.06
_exptl_crystal_density_diffrn     1.257
_exptl_crystal_density_meas     ?
_exptl_crystal_density_method     'not measured'
_exptl_crystal_F_000     256
_exptl_absorpt_coefficient_mu     0.238
_exptl_absorpt_correction_type     multi-scan
_exptl_absorpt_process_details     '(SADABS; Sheldrick, 1996)'
_exptl_absorpt_correction_T_min     0.9720
_exptl_absorpt_correction_T_max     0.9859
_exptl_special_details
;
;
_diffrn_ambient_temperature     273(2)
_diffrn_radiation_type     MoK\a
_diffrn_radiation_wavelength     0.71073
_diffrn_radiation_source     'fine-focus sealed tube'
_diffrn_radiation_monochromator     graphite
_diffrn_measurement_device_type     'Bruker SMART APEX'
_diffrn_measurement_method     '\f and \w'
_diffrn_detector_area_resol_mean     ?
_diffrn_reflns_number     3340
_diffrn_reflns_av_R_equivalents     0.0126
_diffrn_reflns_av_sigmaI/netI     0.0266
_diffrn_reflns_theta_min     1.94
_diffrn_reflns_theta_max     25.05
_diffrn_reflns_theta_full     25.05
_diffrn_measured_fraction_theta_max     0.994
_diffrn_measured_fraction_theta_full     0.994
_diffrn_reflns_limit_h_min     -6
_diffrn_reflns_limit_h_max     7
_diffrn_reflns_limit_k_min     -12
_diffrn_reflns_limit_k_max     9
_diffrn_reflns_limit_l_min     -13
_diffrn_reflns_limit_l_max     12
_diffrn_standards_number     0
_diffrn_standards_interval_count     0
_diffrn_standards_interval_time     0
_diffrn_standards_decay_%     0
_refine_special_details
;
Refinement of <i>F</i>^2^ against ALL reflections. The weighted <i>R</i>-factor
<i>wR</i> and goodness of fit <i>S</i> are based on <i>F</i>^2^, conventional
<i>R</i>-factors <i>R</i> are based on <i>F</i>, with <i>F</i> set to zero for
negative <i>F</i>^2^. The threshold expression of <i>F</i>^2^ >
\s(<i>F</i>^2^) is used only for calculating <i>R</i>-factors(gt) <i>etc</i>.
and is not relevant to the choice of reflections for refinement.
<i>R</i>-factors based on <i>F</i>^2^ are statistically about twice as large
as those based on <i>F</i>, and <i>R</i>- factors based on ALL data will be
even larger.
;
_reflns_number_total     2212
_reflns_number_gt     1673
_reflns_threshold_expression     I>2\s(I)
_refine_ls_structure_factor_coef     Fsqd
_refine_ls_matrix_type     full
_refine_ls_R_factor_all     0.0577
_refine_ls_R_factor_gt     0.0424
_refine_ls_wR_factor_gt     0.1020
_refine_ls_wR_factor_ref     0.1115
_refine_ls_goodness_of_fit_ref     1.028
_refine_ls_restrained_S_all     1.053
_refine_ls_number_reflns     2212
_refine_ls_number_parameters     172
_refine_ls_number_restraints     53
_refine_ls_hydrogen_treatment     constr
_refine_ls_weighting_scheme     calc
_refine_ls_weighting_details
       'calc w = 1/[\s^2^(Fo^2^)+(0.0454P)^2^+0.1999P] where P=(Fo^2^+2Fc^2^)/3'
_atom_sites_solution_hydrogens     geom
_atom_sites_solution_primary     direct
_atom_sites_solution_secondary     difmap
_refine_ls_shift/su_max     0.000
_refine_ls_shift/su_mean     0.000
_refine_diff_density_max     0.158
_refine_diff_density_min     -0.169
_refine_ls_extinction_method     'SHELXL97 (Sheldrick, 2008)'
_refine_ls_extinction_coef     0.009(3)
_refine_ls_extinction_expression
                                  'Fc^*^=kFc[1+0.001xFc^2^\l^3^/sin(2\q)]^-1/4^'
loop_
    _atom_type_symbol
    _atom_type_description
    _atom_type_scat_dispersion_real
    _atom_type_scat_dispersion_imag
    _atom_type_scat_source
    'C' 'C' 0.0033 0.0016
                         'International Tables Vol C Tables 4.2.6.8 and 6.1.1.4'
    'H' 'H' 0.0000 0.0000
                         'International Tables Vol C Tables 4.2.6.8 and 6.1.1.4'
    'N' 'N' 0.0061 0.0033
                         'International Tables Vol C Tables 4.2.6.8 and 6.1.1.4'
    'S' 'S' 0.1246 0.1234
                         'International Tables Vol C Tables 4.2.6.8 and 6.1.1.4'
_computing_data_collection     'SMART (Siemens, 1996) <b>[or APEX2]</b>'
_computing_cell_refinement     'SAINT (Siemens, 1996) <b>[or APEX2]</b>'
_computing_data_reduction     'SAINT (Siemens, 1996) <b>[or APEX2]</b>'
_computing_structure_solution     'SHELXS97 (Sheldrick, 2008)'
_computing_structure_refinement     'SHELXL97 (Sheldrick, 2008)'
_computing_molecular_graphics     'SHELXTL (Sheldrick, 2008)'
_computing_publication_material     'SHELXTL (Sheldrick, 2008)'
loop_
    _atom_site_type_symbol
    _atom_site_label
    _atom_site_fract_x
    _atom_site_fract_y
    _atom_site_fract_z
    _atom_site_U_iso_or_equiv
    _atom_site_adp_type
    _atom_site_calc_flag
    _atom_site_refinement_flags
    _atom_site_occupancy
    _atom_site_disorder_assembly
    _atom_site_disorder_group
    S S1 -0.52345(11) 0.37097(7) 0.62060(6) 0.0680(3) Uani d . 1 . .
    N N1 -0.1552(3) 0.56488(18) 0.63675(17) 0.0545(5) Uani d . 1 . .
    H H1 -0.2334 0.5908 0.5814 0.065 Uiso calc R 1 . .
    N N2 0.0700(3) 0.63623(19) 0.68996(17) 0.0580(5) Uani d . 1 . .
    N N3 -0.1013(3) 0.42144(18) 0.75435(17) 0.0580(5) Uani d . 1 . .
    H H3 0.0391 0.4685 0.7755 0.070 Uiso calc R 1 . .
    N N4 -0.1709(3) 0.3132(2) 0.8044(2) 0.0690(6) Uani d . 1 C .
    C C1 -0.2498(4) 0.4543(2) 0.6730(2) 0.0509(5) Uani d . 1 . .
    C C2 0.1520(3) 0.7462(2) 0.6622(2) 0.0517(5) Uani d D 1 B .
    C C3 0.3930(4) 0.8296(3) 0.7198(3) 0.0774(8) Uani d D 1 . .
    H H3A 0.4066 0.8764 0.8103 0.093 Uiso calc R 1 A 1
    H H3B 0.5000 0.7683 0.7077 0.093 Uiso calc R 1 A 1
    C C4 0.4395(15) 0.9365(9) 0.6511(10) 0.074(2) Uani d PD 0.661(14) B 1
    H H4A 0.5092 0.9002 0.5781 0.089 Uiso calc PR 0.661(14) B 1
    H H4B 0.5411 1.0238 0.7073 0.089 Uiso calc PR 0.661(14) B 1
    C C5 0.2064(11) 0.9613(7) 0.6089(10) 0.073(2) Uani d PD 0.661(14) B 1
    H H5A 0.2052 0.9934 0.5347 0.088 Uiso calc PR 0.661(14) B 1
    H H5B 0.1645 1.0312 0.6768 0.088 Uiso calc PR 0.661(14) B 1
    C C6 0.0426(4) 0.8155(2) 0.5770(2) 0.0603(6) Uani d D 1 . .
    H H6C -0.1083 0.8253 0.5943 0.072 Uiso calc PR 0.661(14) B 1
    H H6B 0.0283 0.7611 0.4881 0.072 Uiso calc PR 0.661(14) B 1
    H H6A -0.0701 0.8622 0.6154 0.072 Uiso d PR 0.339(14) B 2
    H H6D -0.0317 0.7467 0.4952 0.072 Uiso d PR 0.339(14) B 2
    C C4' 0.409(4) 0.9642(13) 0.6854(17) 0.074(2) Uani d PD 0.339(14) B 2
    H H4C 0.5632 0.9997 0.6742 0.089 Uiso calc PR 0.339(14) B 2
    H H4D 0.3675 1.0367 0.7512 0.089 Uiso calc PR 0.339(14) B 2
    C C5' 0.241(2) 0.9226(17) 0.5619(16) 0.073(2) Uani d PD 0.339(14) B 2
    H H5D 0.3090 0.8804 0.4900 0.088 Uiso calc PR 0.339(14) B 2
    H H5C 0.1901 1.0042 0.5496 0.088 Uiso calc PR 0.339(14) B 2
    C C7 -0.0131(4) 0.2930(2) 0.8792(2) 0.0588(6) Uani d D 1 . .
    C C8 0.2329(4) 0.3678(2) 0.9211(2) 0.0607(6) Uani d D 1 C .
    H H8C 0.2503 0.4631 0.9781 0.073 Uiso calc PR 0.467(14) C 3
    H H8B 0.3050 0.3725 0.8487 0.073 Uiso calc PR 0.467(14) C 3
    H H8A 0.2478 0.4691 0.9564 0.073 Uiso d PR 0.533(14) C 4
    H H8D 0.3131 0.3502 0.8497 0.073 Uiso d PR 0.533(14) C 4
    C C9' 0.335(2) 0.2757(11) 0.9903(7) 0.075(3) Uani d PD 0.467(14) C 3
    H H9C 0.4080 0.2125 0.9337 0.090 Uiso calc PR 0.467(14) C 3
    H H9D 0.4496 0.3352 1.0638 0.090 Uiso calc PR 0.467(14) C 3
    C C10' 0.1445(17) 0.1908(17) 1.0324(14) 0.079(3) Uani d PD 0.467(14) C 3
    H H10A 0.1068 0.2460 1.1107 0.095 Uiso calc PR 0.467(14) C 3
    H H10B 0.1815 0.1049 1.0429 0.095 Uiso calc PR 0.467(14) C 3
    C C11' -0.0457(17) 0.1591(6) 0.9191(7) 0.070(3) Uani d PD 0.467(14) C 3
    H H11C -0.1947 0.1388 0.9428 0.083 Uiso calc PR 0.467(14) C 3
    H H11D -0.0333 0.0784 0.8501 0.083 Uiso calc PR 0.467(14) C 3
    C C9 0.3302(17) 0.3089(6) 1.0216(7) 0.0582(18) Uani d PRD 0.533(14) C 4
    H H9A 0.4817 0.2934 1.0116 0.070 Uiso d PR 0.533(14) C 4
    H H9B 0.3374 0.3713 1.1070 0.070 Uiso d PRD 0.533(14) C 4
    C C10 0.1582(12) 0.1699(13) 0.9944(14) 0.079(3) Uani d PDU 0.533(14) C 4
    H H10C 0.1655 0.1382 1.0689 0.095 Uiso calc PR 0.533(14) C 4
    H H10D 0.1894 0.0975 0.9242 0.095 Uiso calc PR 0.533(14) C 4
    C C11 -0.0769(13) 0.1980(11) 0.9599(10) 0.066(2) Uani d PDU 0.533(14) C 4
    H H11A -0.1893 0.1116 0.9111 0.079 Uiso calc PR 0.533(14) C 4
    H H11B -0.1325 0.2467 1.0346 0.079 Uiso calc PR 0.533(14) C 4
loop_
    _atom_site_aniso_label
    _atom_site_aniso_U_11
    _atom_site_aniso_U_22
    _atom_site_aniso_U_33
    _atom_site_aniso_U_12
    _atom_site_aniso_U_13
    _atom_site_aniso_U_23
    S1 0.0570(4) 0.0775(5) 0.0726(4) -0.0016(3) -0.0087(3) 0.0472(4)
    N1 0.0521(11) 0.0585(11) 0.0601(11) 0.0071(9) -0.0029(9) 0.0385(9)
    N2 0.0501(11) 0.0654(12) 0.0667(12) 0.0089(9) -0.0001(9) 0.0407(10)
    N3 0.0523(11) 0.0579(11) 0.0695(12) 0.0014(9) -0.0062(9) 0.0425(10)
    N4 0.0609(12) 0.0639(12) 0.0878(14) -0.0038(9) -0.0116(11) 0.0541(11)
    C1 0.0573(13) 0.0515(12) 0.0478(12) 0.0109(10) 0.0021(10) 0.0257(10)
    C2 0.0464(12) 0.0609(13) 0.0560(13) 0.0100(10) 0.0036(10) 0.0348(11)
    C3 0.0524(15) 0.0933(19) 0.0922(19) 0.0008(13) -0.0100(13) 0.0573(16)
    C4 0.056(3) 0.070(3) 0.095(5) -0.001(2) -0.002(3) 0.040(4)
    C5 0.064(3) 0.070(3) 0.093(6) 0.001(3) -0.003(3) 0.051(3)
    C6 0.0490(13) 0.0655(14) 0.0756(15) 0.0063(11) 0.0003(11) 0.0450(13)
    C4' 0.056(3) 0.070(3) 0.095(5) -0.001(2) -0.002(3) 0.040(4)
    C5' 0.064(3) 0.070(3) 0.093(6) 0.001(3) -0.003(3) 0.051(3)
    C7 0.0535(13) 0.0552(13) 0.0716(15) 0.0010(10) -0.0045(11) 0.0398(12)
    C8 0.0552(14) 0.0628(14) 0.0701(15) 0.0056(11) 0.0030(11) 0.0386(12)
    C9' 0.067(6) 0.066(4) 0.091(5) 0.010(4) -0.020(5) 0.038(4)
    C10' 0.082(2) 0.082(4) 0.077(6) -0.002(2) -0.014(3) 0.056(4)
    C11' 0.059(5) 0.060(5) 0.105(6) 0.008(4) 0.004(4) 0.058(5)
    C9 0.051(4) 0.054(3) 0.067(3) -0.001(3) -0.005(3) 0.031(3)
    C10 0.082(2) 0.082(4) 0.077(6) -0.002(2) -0.014(3) 0.056(4)
    C11 0.051(3) 0.065(4) 0.094(4) 0.005(3) -0.003(3) 0.055(4)
_geom_special_details
;
All e.s.d.'s (except the e.s.d. in the dihedral angle between two l.s. planes)
are estimated using the full covariance matrix. The cell e.s.d.'s are taken
into account individually in the estimation of e.s.d.'s in distances, angles
and torsion angles; correlations between e.s.d.'s in cell parameters are only
used when they are defined by crystal symmetry. An approximate(isotropic)
treatment of cell e.s.d.'s is used for estimating e.s.d.'s involving l.s.
planes.
;
loop_
    _geom_bond_atom_site_label_1
    _geom_bond_atom_site_label_2
    _geom_bond_site_symmetry_2
    _geom_bond_distance
    _geom_bond_publ_flag
    S1 C1 . 1.660(2) ?
    N1 C1 . 1.349(3) ?
    N1 N2 . 1.386(2) ?
    N1 H1 . 0.8600 ?
    N2 C2 . 1.268(3) ?
    N3 C1 . 1.349(3) ?
    N3 N4 . 1.386(2) ?
    N3 H3 . 0.8600 ?
    N4 C7 . 1.273(3) ?
    C2 C6 . 1.492(3) ?
    C2 C3 . 1.502(3) ?
    C3 C4 . 1.498(5) ?
    C3 C4' . 1.505(7) ?
    C3 H3A . 0.9700 ?
    C3 H3B . 0.9700 ?
    C4 C5 . 1.517(6) ?
    C4 H4A . 0.9700 ?
    C4 H4B . 0.9700 ?
    C5 C6 . 1.536(5) ?
    C5 H5A . 0.9700 ?
    C5 H5B . 0.9700 ?
    C6 C5' . 1.520(7) ?
    C6 H6C . 0.9700 ?
    C6 H6B . 0.9700 ?
    C6 H6A . 0.9700 ?
    C6 H6D . 0.9700 ?
    C4' C5' . 1.509(8) ?
    C4' H4C . 0.9700 ?
    C4' H4D . 0.9700 ?
    C5' H5D . 0.9700 ?
    C5' H5C . 0.9700 ?
    C7 C8 . 1.488(3) ?
    C7 C11 . 1.523(4) ?
    C7 C11' . 1.528(4) ?
    C8 C9 . 1.518(5) ?
    C8 C9' . 1.532(6) ?
    C8 H8C . 0.9700 ?
    C8 H8B . 0.9700 ?
    C8 H8A . 0.9700 ?
    C8 H8D . 0.9700 ?
    C9' C10' . 1.507(7) ?
    C9' H9C . 0.9700 ?
    C9' H9D . 0.9700 ?
    C10' C11' . 1.516(7) ?
    C10' H10A . 0.9700 ?
    C10' H10B . 0.9700 ?
    C11' H11C . 0.9700 ?
    C11' H11D . 0.9700 ?
    C9 C10 . 1.513(7) ?
    C9 H9A . 0.9700 ?
    C9 H9B . 0.9700 ?
    C10 C11 . 1.523(7) ?
    C10 H10C . 0.9700 ?
    C10 H10D . 0.9700 ?
    C11 H11A . 0.9700 ?
    C11 H11B . 0.9700 ?
loop_
    _geom_angle_atom_site_label_1
    _geom_angle_atom_site_label_2
    _geom_angle_atom_site_label_3
    _geom_angle_site_symmetry_1
    _geom_angle_site_symmetry_3
    _geom_angle
    _geom_angle_publ_flag
    C1 N1 N2 . . 119.09(16) ?
    C1 N1 H1 . . 120.5 ?
    N2 N1 H1 . . 120.5 ?
    C2 N2 N1 . . 118.56(17) ?
    C1 N3 N4 . . 121.17(18) ?
    C1 N3 H3 . . 119.4 ?
    N4 N3 H3 . . 119.4 ?
    C7 N4 N3 . . 114.60(18) ?
    N1 C1 N3 . . 113.33(19) ?
    N1 C1 S1 . . 121.64(15) ?
    N3 C1 S1 . . 125.03(16) ?
    N2 C2 C6 . . 129.81(19) ?
    N2 C2 C3 . . 120.75(18) ?
    C6 C2 C3 . . 109.43(18) ?
    C4 C3 C2 . . 105.4(4) ?
    C4 C3 C4' . . 18.5(10) ?
    C2 C3 C4' . . 104.6(8) ?
    C4 C3 H3A . . 110.7 ?
    C2 C3 H3A . . 110.7 ?
    C4' C3 H3A . . 94.4 ?
    C4 C3 H3B . . 110.7 ?
    C2 C3 H3B . . 110.7 ?
    C4' C3 H3B . . 126.4 ?
    H3A C3 H3B . . 108.8 ?
    C3 C4 C5 . . 105.0(6) ?
    C3 C4 H4A . . 110.7 ?
    C5 C4 H4A . . 110.7 ?
    C3 C4 H4B . . 110.7 ?
    C5 C4 H4B . . 110.7 ?
    H4A C4 H4B . . 108.8 ?
    C4 C5 C6 . . 104.0(6) ?
    C4 C5 H5A . . 111.0 ?
    C6 C5 H5A . . 111.0 ?
    C4 C5 H5B . . 111.0 ?
    C6 C5 H5B . . 111.0 ?
    H5A C5 H5B . . 109.0 ?
    C2 C6 C5' . . 104.2(7) ?
    C2 C6 C5 . . 104.2(3) ?
    C5' C6 C5 . . 24.2(6) ?
    C2 C6 H6C . . 110.9 ?
    C5' C6 H6C . . 130.4 ?
    C5 C6 H6C . . 110.9 ?
    C2 C6 H6B . . 110.9 ?
    C5' C6 H6B . . 89.0 ?
    C5 C6 H6B . . 110.9 ?
    H6C C6 H6B . . 108.9 ?
    C2 C6 H6A . . 110.9 ?
    C5' C6 H6A . . 110.9 ?
    C5 C6 H6A . . 89.0 ?
    H6C C6 H6A . . 23.3 ?
    H6B C6 H6A . . 126.6 ?
    C2 C6 H6D . . 110.9 ?
    C5' C6 H6D . . 110.9 ?
    C5 C6 H6D . . 130.4 ?
    H6C C6 H6D . . 88.2 ?
    H6B C6 H6D . . 23.2 ?
    H6A C6 H6D . . 108.9 ?
    C3 C4' C5' . . 104.6(11) ?
    C3 C4' H4C . . 110.8 ?
    C5' C4' H4C . . 110.8 ?
    C3 C4' H4D . . 110.8 ?
    C5' C4' H4D . . 110.8 ?
    H4C C4' H4D . . 108.9 ?
    C4' C5' C6 . . 104.2(12) ?
    C4' C5' H5D . . 110.9 ?
    C6 C5' H5D . . 110.9 ?
    C4' C5' H5C . . 110.9 ?
    C6 C5' H5C . . 110.9 ?
    H5D C5' H5C . . 108.9 ?
    N4 C7 C8 . . 129.96(18) ?
    N4 C7 C11 . . 119.3(3) ?
    C8 C7 C11 . . 109.8(3) ?
    N4 C7 C11' . . 121.1(4) ?
    C8 C7 C11' . . 107.8(4) ?
    C11 C7 C11' . . 22.1(4) ?
    C7 C8 C9 . . 106.2(4) ?
    C7 C8 C9' . . 103.3(5) ?
    C9 C8 C9' . . 15.73(7) ?
    C7 C8 H8C . . 111.1 ?
    C9 C8 H8C . . 96.0 ?
    C9' C8 H8C . . 111.1 ?
    C7 C8 H8B . . 111.1 ?
    C9 C8 H8B . . 122.3 ?
    C9' C8 H8B . . 111.1 ?
    H8C C8 H8B . . 109.1 ?
    C7 C8 H8A . . 110.4 ?
    C9 C8 H8A . . 110.6 ?
    C9' C8 H8A . . 125.1 ?
    H8C C8 H8A . . 15.7 ?
    H8B C8 H8A . . 95.6 ?
    C7 C8 H8D . . 110.5 ?
    C9 C8 H8D . . 110.5 ?
    C9' C8 H8D . . 97.9 ?
    H8C C8 H8D . . 120.9 ?
    H8B C8 H8D . . 14.4 ?
    H8A C8 H8D . . 108.6 ?
    C10' C9' C8 . . 108.7(10) ?
    C10' C9' H9C . . 110.0 ?
    C8 C9' H9C . . 110.0 ?
    C10' C9' H9D . . 110.0 ?
    C8 C9' H9D . . 110.0 ?
    H9C C9' H9D . . 108.3 ?
    C10' C9' H9A . . 131.9 ?
    C8 C9' H9A . . 117.9 ?
    H9C C9' H9A . . 65.5 ?
    H9D C9' H9A . . 43.5 ?
    C10' C9' H9B . . 80.7 ?
    C8 C9' H9B . . 91.0 ?
    H9C C9' H9B . . 150.6 ?
    H9D C9' H9B . . 43.3 ?
    H9A C9' H9B . . 86.8 ?
    C9' C10' C11' . . 99.5(13) ?
    C9' C10' H10A . . 111.9 ?
    C11' C10' H10A . . 111.9 ?
    C9' C10' H10B . . 111.9 ?
    C11' C10' H10B . . 111.9 ?
    H10A C10' H10B . . 109.6 ?
    C10' C11' C7 . . 105.3(9) ?
    C10' C11' H11C . . 110.7 ?
    C7 C11' H11C . . 110.7 ?
    C10' C11' H11D . . 110.7 ?
    C7 C11' H11D . . 110.7 ?
    H11C C11' H11D . . 108.8 ?
    C10 C9 C8 . . 102.2(8) ?
    C10 C9 H9A . . 111.1 ?
    C8 C9 H9A . . 111.4 ?
    C10 C9 H9B . . 111.3 ?
    C8 C9 H9B . . 111.4 ?
    H9A C9 H9B . . 109.3 ?
    C9 C10 C11 . . 106.4(11) ?
    C9 C10 H10C . . 110.5 ?
    C11 C10 H10C . . 110.5 ?
    C9 C10 H10D . . 110.5 ?
    C11 C10 H10D . . 110.5 ?
    H10C C10 H10D . . 108.7 ?
    C7 C11 C10 . . 98.5(8) ?
    C7 C11 H11A . . 112.1 ?
    C10 C11 H11A . . 112.1 ?
    C7 C11 H11B . . 112.1 ?
    C10 C11 H11B . . 112.1 ?
    H11A C11 H11B . . 109.7 ?
loop_
    _geom_hbond_atom_site_label_D
    _geom_hbond_atom_site_label_H
    _geom_hbond_atom_site_label_A
    _geom_hbond_site_symmetry_A
    _geom_hbond_distance_DH
    _geom_hbond_distance_HA
    _geom_hbond_distance_DA
    _geom_hbond_angle_DHA
    N3 H3 N2 . 0.86 2.17 2.558(3) 107.8
    N1 H1 S1 2_466 0.86 2.70 3.547(3) 170.4
data_global
_journal_date_recd_electronic     2008-12-26
_journal_date_accepted     2009-03-13
_journal_name_full     'Acta Crystallographica, Section E'
_journal_year     2009
_journal_volume     65
_journal_issue      4
_journal_page_first     o818
_journal_page_last     o818
_journal_paper_category     QO
_journal_coeditor_code     CV2503
_publ_contact_author_name     'Qingliang Guo'
_publ_contact_author_address
;
Department of Chemistry and Environmental Science
Taishan University
271021 Taian
Shandong
People's Republic of China
;
_publ_contact_author_email     xiangyz_2008@163.com
_publ_contact_author_fax     '86 538 6715159'
_publ_contact_author_phone     '86 538 6715360'
_publ_section_title
;
1,5-Bis[(<i>E</i>)-cyclopentylidene]thiocarbonohydrazide
;
loop_
    _publ_author_name
    _publ_author_address
    'Qingliang Guo'
;
Department of Chemistry and Environmental Science
Taishan University
271021 Taian
Shandong
People's Republic of China
;
    'Junshan Sun'
;
Department of Materials and Chemical Engineering
Taishan University
271021 Taian
Shandong
People's Republic of China
;
    'Jikun Li'
;
Department of Materials and Chemical Engineering
Taishan University
271021 Taian
Shandong
People's Republic of China
;
    'Rentao Wu'
;
Department of Chemistry and Environmental Science
Taishan University
271021 Taian
Shandong
People's Republic of China
;
    'Wenzeng Duan'
;
Department of Chemistry and Environmental Science
Taishan University
271021 Taian
Shandong
People's Republic of China
;
