# Supplementary material for: 1,5-Bis[(E)-cyclo­pentyl­idene]thio­carbono­hydrazide
Source: Acta Crystallogr Sect E Struct Rep Online. 2009 Mar 25;65(Pt 4):o818. doi: 10.1107/S1600536809009325 (PMC2969008; doi:10.1107/S1600536809009325)
Supplement: Supplementary file 2 [file e-65-0o818-Isup2.hkl]

# 
# h,k,l, Fc-squared, Fo-squared, sigma(Fo-squared) and status flag 
# 
data_I
_shelx_title ' 080527b in P-1' 
_shelx_refln_list_code          4 
_shelx_F_calc_maximum      132.94 
_exptl_crystal_F_000       256.00 
_reflns_d_resolution_high  0.8393 
 
loop_ 
 _symmetry_equiv_pos_as_xyz 
 'x, y, z' 
 '-x, -y, -z' 
 
_cell_length_a     6.0344 
_cell_length_b    10.1142 
_cell_length_c    11.1372 
_cell_angle_alpha 106.579 
_cell_angle_beta   96.897 
_cell_angle_gamma 100.574 
 
_shelx_F_squared_multiplier     1.000 
 
loop_ 
 _refln_index_h 
 _refln_index_k 
 _refln_index_l 
 _refln_F_squared_calc 
 _refln_F_squared_meas 
 _refln_F_squared_sigma 
 _refln_observed_status 
   1   0   0      788.03      740.23      8.62 o 
   2   0   0      280.41      296.48      5.26 o 
   3   0   0      581.23      632.99     10.08 o 
   4   0   0       17.70       15.08      1.71 o 
   5   0   0        2.44        4.23      1.29 o 
   6   0   0        4.17        5.62      1.43 o 
  -7   1   0        4.49        8.31      1.31 o 
  -6   1   0       47.00       47.03      2.11 o 
  -5   1   0       40.96       38.31      1.52 o 
  -4   1   0      148.31      147.74      4.60 o 
  -3   1   0       10.69       14.38      1.33 o 
  -2   1   0      637.15      668.83      8.79 o 
  -1   1   0      388.74      398.23      4.88 o 
   0   1   0     1351.17     1338.94     14.81 o 
   1   1   0        6.72       10.66      0.53 o 
   2   1   0      456.87      465.74      7.45 o 
   3   1   0      593.09      666.67     10.84 o 
   4   1   0        1.39        1.63      0.85 o 
   5   1   0       67.04       59.49      3.58 o 
   6   1   0        8.02        8.40      1.75 o 
  -7   2   0        7.51        9.71      1.38 o 
  -6   2   0        9.80        8.90      1.09 o 
  -5   2   0       43.50       43.66      1.83 o 
  -4   2   0      140.95      135.60      2.67 o 
  -3   2   0       91.66       85.55      2.69 o 
  -2   2   0      160.48      159.92      2.48 o 
  -1   2   0     1077.95     1050.42      8.21 o 
   0   2   0      482.98      493.73      4.10 o 
   1   2   0        7.41        8.02      0.77 o 
   2   2   0     1380.95     1535.76     25.51 o 
   3   2   0       12.26       17.80      1.77 o 
   4   2   0       29.77       34.62      2.74 o 
   5   2   0       25.62       31.77      2.96 o 
   6   2   0       22.15       23.50      1.95 o 
  -7   3   0        3.15        1.92      1.19 o 
  -6   3   0        3.60        3.52      0.68 o 
  -5   3   0       22.97       23.90      1.06 o 
  -4   3   0        0.16       -0.04      0.25 o 
  -3   3   0      103.64       89.90      1.38 o 
  -2   3   0      212.36      213.46      2.44 o 
  -1   3   0      333.43      331.67      4.58 o 
   0   3   0      387.29      388.75      5.85 o 
   1   3   0      332.61      312.41      3.71 o 
   2   3   0        1.25        1.95      0.95 o 
   3   3   0       82.19       82.33      2.87 o 
   4   3   0      202.44      186.79      6.10 o 
   5   3   0        1.32        4.76      1.51 o 
   6   3   0       18.45       24.25      2.14 o 
  -7   4   0        1.82        0.32      1.07 o 
  -6   4   0        6.19        7.80      1.54 o 
  -5   4   0       91.46       99.01      3.71 o 
  -4   4   0       27.29       26.28      0.96 o 
  -3   4   0      129.64      125.00      2.10 o 
  -2   4   0      665.53      677.85      5.70 o 
  -1   4   0       53.36       50.01      1.54 o 
   0   4   0      444.40      426.07      4.23 o 
   1   4   0      238.92      236.18      3.35 o 
   2   4   0       13.66       12.47      0.96 o 
   3   4   0       21.51       23.38      1.46 o 
   4   4   0      228.96      212.48      6.79 o 
   5   4   0        1.34        1.13      0.62 o 
  -6   5   0        1.51        3.54      1.21 o 
  -5   5   0       49.95       45.28      2.60 o 
  -4   5   0       51.95       50.89      2.42 o 
  -3   5   0        4.67        5.25      0.86 o 
  -2   5   0      155.87      157.54      3.47 o 
  -1   5   0       70.83       73.82      1.21 o 
   0   5   0      239.42      243.51      3.10 o 
   1   5   0       61.96       67.16      1.17 o 
   2   5   0       37.44       37.70      1.90 o 
   3   5   0       87.23       92.28      4.62 o 
   4   5   0       33.25       31.34      2.96 o 
   5   5   0        0.01       -0.10      0.72 o 
  -6   6   0        6.87        4.73      1.42 o 
  -5   6   0       17.48       18.39      1.92 o 
  -4   6   0        8.20        8.89      1.26 o 
  -3   6   0        0.37        0.14      0.42 o 
  -2   6   0        3.74        4.75      0.73 o 
  -1   6   0        1.50        0.60      0.41 o 
   0   6   0        8.71        8.39      0.64 o 
   1   6   0        8.54        6.72      0.96 o 
   2   6   0       16.68       13.43      1.14 o 
   3   6   0       33.50       28.94      2.46 o 
   4   6   0       36.62       39.64      2.57 o 
   5   6   0        0.65        0.83      0.87 o 
  -6   7   0        0.00        0.86      1.09 o 
  -5   7   0        9.29       10.24      1.60 o 
  -4   7   0       13.51       12.57      1.51 o 
  -3   7   0       10.44       10.10      1.13 o 
  -2   7   0        5.46        6.25      0.89 o 
  -1   7   0       23.89       23.53      1.45 o 
   0   7   0        0.87        0.76      0.34 o 
   1   7   0      150.41      146.56      3.05 o 
   2   7   0       56.71       63.08      5.38 o 
   3   7   0       16.67       15.63      0.99 o 
   4   7   0       34.83       35.48      3.06 o 
  -6   8   0        0.02        0.18      1.04 o 
  -5   8   0        5.10        8.79      1.54 o 
  -4   8   0       14.42       14.49      1.57 o 
  -3   8   0       28.80       28.48      1.80 o 
  -2   8   0        9.63        7.38      1.07 o 
  -1   8   0       57.04       57.37      2.48 o 
   0   8   0       11.45       13.81      1.47 o 
   1   8   0       47.19       49.02      2.75 o 
   2   8   0       13.21       12.05      1.34 o 
   3   8   0        0.39       -0.05      0.51 o 
  -5   9   0        3.19        4.01      1.18 o 
  -4   9   0        2.10        2.36      0.98 o 
  -3   9   0        0.04        0.30      0.67 o 
  -2   9   0       23.83       19.19      1.68 o 
  -1   9   0        3.15        3.39      0.97 o 
   0   9   0       14.09       14.31      1.66 o 
   1   9   0        2.98        1.77      0.94 o 
   2   9   0       13.79       10.86      1.95 o 
   3   9   0        3.14        1.56      1.38 o 
  -4  10   0        1.47        0.83      0.89 o 
  -3  10   0        8.81        9.98      1.51 o 
  -2  10   0        3.94        2.34      1.01 o 
  -1  10   0        0.14        0.32      0.70 o 
   0  10   0        4.41        8.57      1.56 o 
   1  10   0        4.20        6.94      1.62 o 
   2  10   0        1.20       -0.29      1.01 o 
  -3  11   0        0.11        0.03      0.83 o 
  -2  11   0        0.06        0.26      0.82 o 
  -1  11   0        0.11        0.02      0.82 o 
   0  11   0       11.29       10.75      1.84 o 
  -1 -11   1        0.00       -0.39      1.07 o 
   0 -11   1       15.52       14.35      2.07 o 
   1 -11   1        4.33        4.61      1.36 o 
   2 -11   1        0.42        0.26      0.60 o 
   3 -11   1       10.45        9.04      1.18 o 
  -2 -10   1       10.21       13.64      2.33 o 
  -1 -10   1        0.59        1.24      0.98 o 
   0 -10   1       16.18       18.81      2.03 o 
   1 -10   1       36.49       38.67      2.45 o 
   2 -10   1        7.80        5.70      0.92 o 
   3 -10   1       11.69       14.28      1.65 o 
   4 -10   1        5.09        7.79      1.41 o 
   5 -10   1        0.80        0.79      0.73 o 
  -3  -9   1        2.21        1.98      1.44 o 
  -2  -9   1        0.83        2.59      1.13 o 
  -1  -9   1       31.28       25.56      2.33 o 
   0  -9   1        0.81        0.05      0.56 o 
   1  -9   1        0.80        1.31      0.49 o 
   2  -9   1       20.98       19.44      1.22 o 
   3  -9   1        9.83        7.05      1.13 o 
   4  -9   1        2.20        2.90      0.97 o 
   5  -9   1        2.47        0.70      0.88 o 
  -4  -8   1        5.08        4.71      0.90 o 
  -3  -8   1        1.42        1.99      0.64 o 
  -2  -8   1      141.85      140.91      2.63 o 
  -1  -8   1       74.14       73.83      3.34 o 
   0  -8   1        7.98        9.57      1.27 o 
   1  -8   1       33.83       34.28      2.58 o 
   2  -8   1        9.65       10.43      1.15 o 
   3  -8   1       11.03       11.27      1.22 o 
   4  -8   1        1.48        2.21      0.79 o 
   5  -8   1        3.60        4.99      1.22 o 
   6  -8   1       12.28       10.49      1.74 o 
  -4  -7   1       10.46        9.86      1.34 o 
  -3  -7   1       10.35       12.05      1.03 o 
  -2  -7   1      366.63      356.84      4.21 o 
  -1  -7   1       19.20       20.09      0.86 o 
   0  -7   1       54.27       50.48      1.47 o 
   1  -7   1      342.86      331.84      5.65 o 
   2  -7   1       24.04       24.56      1.41 o 
   3  -7   1        5.46        9.30      1.06 o 
   4  -7   1        8.16        6.44      1.12 o 
   5  -7   1        6.09        6.71      1.33 o 
   6  -7   1        3.18        3.93      1.35 o 
  -5  -6   1        6.88        5.21      1.18 o 
  -4  -6   1       22.85       24.68      1.44 o 
  -3  -6   1        0.03       -0.33      0.37 o 
  -2  -6   1      202.36      200.99      6.10 o 
  -1  -6   1       87.09       88.50      1.62 o 
   0  -6   1      167.72      194.71      2.25 o 
   1  -6   1      508.24      471.53      6.97 o 
   2  -6   1        0.89        0.06      0.30 o 
   3  -6   1       35.64       32.20      1.66 o 
   4  -6   1        0.02       -0.11      0.47 o 
   5  -6   1       20.94       21.58      1.88 o 
   6  -6   1        2.51        1.94      1.13 o 
  -5  -5   1       11.19       10.84      1.43 o 
  -4  -5   1       21.60       20.73      2.01 o 
  -3  -5   1      176.39      165.47      2.86 o 
  -2  -5   1        0.42        0.16      0.23 o 
  -1  -5   1      141.97      146.04      1.58 o 
   0  -5   1       56.61       69.63      0.96 o 
   1  -5   1        4.68        6.29      0.68 o 
   2  -5   1      293.21      286.07      4.75 o 
   3  -5   1      194.38      193.01      4.16 o 
   4  -5   1       45.77       46.78      2.21 o 
   5  -5   1       28.09       29.70      2.07 o 
   6  -5   1        1.02        1.39      1.00 o 
  -6  -4   1        2.73        2.26      0.98 o 
  -5  -4   1        1.48       -0.12      0.62 o 
  -4  -4   1       15.71       17.04      1.42 o 
  -3  -4   1        6.64       10.42      0.91 o 
  -2  -4   1      131.37      129.51      1.84 o 
  -1  -4   1      304.47      332.48      2.72 o 
   0  -4   1        5.29        3.63      0.29 o 
   1  -4   1      143.19      139.66      2.63 o 
   2  -4   1      508.84      494.97      9.56 o 
   3  -4   1        3.15        0.79      0.27 o 
   4  -4   1       23.35       22.91      1.10 o 
   5  -4   1      295.23      270.41      4.07 o 
   6  -4   1       10.26        9.75      1.60 o 
  -6  -3   1        0.03        0.68      0.76 o 
  -5  -3   1        0.33        0.86      0.59 o 
  -4  -3   1       18.40       17.37      2.87 o 
  -3  -3   1      492.01      517.91      4.52 o 
  -2  -3   1      257.32      277.05      5.47 o 
  -1  -3   1       40.55       33.30      0.79 o 
   0  -3   1      276.29      267.02      2.20 o 
   1  -3   1      483.80      511.50      4.23 o 
   2  -3   1       52.47       48.27      1.06 o 
   3  -3   1      178.48      184.65      2.81 o 
   4  -3   1        0.53        0.15      0.33 o 
   5  -3   1      339.46      333.41      5.18 o 
   6  -3   1        0.30        0.22      0.46 o 
  -6  -2   1        2.41        3.69      0.96 o 
  -5  -2   1       11.04       11.79      1.28 o 
  -4  -2   1      260.88      236.44      4.21 o 
  -3  -2   1      160.59      171.04      3.08 o 
  -2  -2   1      333.94      338.05      3.36 o 
  -1  -2   1      409.18      422.57      5.01 o 
   0  -2   1      168.64      169.73      1.74 o 
   1  -2   1     1102.91     1100.12     11.75 o 
   2  -2   1      210.77      209.67      2.64 o 
   3  -2   1       11.87       12.52      1.18 o 
   4  -2   1       24.88       30.35      2.03 o 
   5  -2   1        0.38        0.50      0.79 o 
   6  -2   1        2.72        2.84      0.67 o 
   7  -2   1       11.23       14.24      1.89 o 
  -6  -1   1        7.93        7.80      1.17 o 
  -5  -1   1       12.72       13.05      1.28 o 
  -4  -1   1       74.00       73.13      2.17 o 
  -3  -1   1        0.72        0.11      0.22 o 
  -2  -1   1        3.52        5.73      0.50 o 
  -1  -1   1     2480.67     2402.37     17.45 o 
   0  -1   1        0.01       -0.23      0.15 o 
   1  -1   1     2882.52     2792.33     20.03 o 
   2  -1   1      232.70      260.30      4.76 o 
   3  -1   1       80.81       77.63      2.80 o 
   4  -1   1       98.88      106.98      3.95 o 
   5  -1   1       71.55       72.58      3.80 o 
   6  -1   1        6.73        7.44      1.78 o 
  -7   0   1        1.29       -0.06      0.85 o 
  -6   0   1        0.40       -0.12      0.69 o 
  -5   0   1       11.88       13.31      1.23 o 
  -4   0   1        2.10        1.61      0.45 o 
  -3   0   1       20.41       21.31      1.07 o 
  -2   0   1       36.62       37.26      1.00 o 
  -1   0   1      479.78      488.27      5.98 o 
   0   0   1      229.92      253.59      3.10 o 
   1   0   1      481.45      534.14      6.83 o 
   2   0   1     1735.20     1841.81     14.20 o 
   3   0   1      700.76      712.94     10.92 o 
   4   0   1      107.55       93.30      2.17 o 
   5   0   1       79.31       76.46      4.04 o 
   6   0   1        0.18        1.53      1.24 o 
  -7   1   1        0.00       -0.97      1.00 o 
  -6   1   1       25.07       31.12      1.84 o 
  -5   1   1       34.49       34.24      3.80 o 
  -4   1   1      265.64      267.26      3.94 o 
  -3   1   1      371.49      356.68      4.13 o 
  -2   1   1       32.42       33.43      1.51 o 
  -1   1   1       58.99       69.76      1.04 o 
   0   1   1       69.93       87.85      1.57 o 
   1   1   1        0.53       -0.36      0.24 o 
   2   1   1      374.03      366.12      5.72 o 
   3   1   1      122.12      116.91      3.08 o 
   4   1   1       10.16        9.24      1.59 o 
   5   1   1       51.01       48.08      3.37 o 
   6   1   1        6.84        6.25      1.88 o 
  -7   2   1        2.60        2.78      1.32 o 
  -6   2   1       19.78       23.77      1.58 o 
  -5   2   1        2.43        2.46      0.63 o 
  -4   2   1      186.17      209.20      3.29 o 
  -3   2   1      402.33      431.24      3.82 o 
  -2   2   1      106.81      109.66      1.73 o 
  -1   2   1     1098.72     1097.26      8.30 o 
   0   2   1     5493.94     5260.31     37.38 o 
   1   2   1       39.43       41.19      1.07 o 
   2   2   1       60.01       54.18      1.54 o 
   3   2   1        3.16        2.50      0.55 o 
   4   2   1        2.14        4.11      1.22 o 
   5   2   1        0.42       -0.20      0.92 o 
   6   2   1        4.56        3.89      1.65 o 
  -7   3   1        3.44        1.78      1.27 o 
  -6   3   1       17.85       15.79      1.40 o 
  -5   3   1        5.47        5.04      2.20 o 
  -4   3   1       14.44       15.00      0.98 o 
  -3   3   1        0.00       -0.03      0.26 o 
  -2   3   1      185.02      190.83      2.29 o 
  -1   3   1       19.35       19.01      0.51 o 
   0   3   1       21.95       27.34      1.06 o 
   1   3   1       63.55       57.70      2.09 o 
   2   3   1       15.15       10.77      0.85 o 
   3   3   1      127.55      103.69      2.67 o 
   4   3   1        0.31        0.06      0.74 o 
   5   3   1        0.61       -0.17      0.85 o 
   6   3   1       19.68       23.32      3.25 o 
  -7   4   1        0.14       -0.17      1.07 o 
  -6   4   1       19.93       16.85      2.06 o 
  -5   4   1       14.67       18.56      1.91 o 
  -4   4   1        2.50        3.05      0.53 o 
  -3   4   1        0.34        0.02      0.21 o 
  -2   4   1       67.11       82.33      1.33 o 
  -1   4   1        4.70        4.40      0.42 o 
   0   4   1       67.91       66.59      1.39 o 
   1   4   1      202.03      193.03      2.99 o 
   2   4   1      439.16      432.01      5.53 o 
   3   4   1       25.47       24.40      1.50 o 
   4   4   1        6.00        9.99      1.44 o 
   5   4   1       17.31       22.70      2.87 o 
  -6   5   1       82.57       89.04      4.01 o 
  -5   5   1        0.94        0.59      0.85 o 
  -4   5   1       19.90       16.85      1.66 o 
  -3   5   1      121.96      108.34      3.31 o 
  -2   5   1       73.54       82.05      2.53 o 
  -1   5   1       55.41       53.29      1.14 o 
   0   5   1      293.87      282.54      4.23 o 
   1   5   1      143.18      134.53      2.60 o 
   2   5   1       24.20       16.62      2.29 o 
   3   5   1       60.93       57.87      2.36 o 
   4   5   1       11.66       14.28      2.56 o 
   5   5   1        0.01       -0.23      1.16 o 
  -6   6   1       19.11       20.95      2.36 o 
  -5   6   1        9.10        9.54      1.57 o 
  -4   6   1       12.31       16.94      1.65 o 
  -3   6   1      149.28      180.56      4.52 o 
  -2   6   1       12.07        8.94      1.00 o 
  -1   6   1       48.26       43.60      1.81 o 
   0   6   1        2.60        1.56      0.38 o 
   1   6   1       49.95       45.03      1.59 o 
   2   6   1       31.77       30.01      1.52 o 
   3   6   1        9.99       10.23      1.29 o 
   4   6   1        3.25        1.65      1.07 o 
  -6   7   1        0.50       -0.42      1.06 o 
  -5   7   1       10.03       10.83      1.77 o 
  -4   7   1        2.65        2.89      0.97 o 
  -3   7   1       21.32       19.15      1.56 o 
  -2   7   1       23.56       22.44      1.45 o 
  -1   7   1       95.59       93.48      2.96 o 
   0   7   1       19.31       19.66      1.44 o 
   1   7   1       30.39       30.03      2.74 o 
   2   7   1        0.30        0.50      0.53 o 
   3   7   1        8.98        9.68      1.33 o 
   4   7   1        7.62        6.74      1.29 o 
  -6   8   1        0.15       -0.39      1.10 o 
  -5   8   1        0.02        0.12      0.92 o 
  -4   8   1        0.01        0.20      0.80 o 
  -3   8   1        5.06        5.44      1.04 o 
  -2   8   1       55.54       54.48      2.47 o 
  -1   8   1        0.43       -0.26      0.47 o 
   0   8   1       10.49       10.89      1.39 o 
   1   8   1       99.45      108.70      4.11 o 
   2   8   1       10.65        9.06      1.66 o 
   3   8   1        7.97       12.87      1.90 o 
  -5   9   1        0.14        0.00      0.91 o 
  -4   9   1        0.90        1.45      0.88 o 
  -3   9   1        3.29        4.93      1.16 o 
  -2   9   1       20.21       24.53      1.94 o 
  -1   9   1        2.03        2.15      0.88 o 
   0   9   1        0.95        2.75      0.98 o 
   1   9   1      107.52      118.80      4.66 o 
   2   9   1        0.21        0.54      1.00 o 
  -4  10   1        5.29        5.87      1.39 o 
  -3  10   1        4.37        3.30      1.09 o 
  -2  10   1        0.37       -0.18      0.67 o 
  -1  10   1        1.67        1.29      0.86 o 
   0  10   1        5.81        6.61      1.44 o 
   1  10   1        7.80        7.21      1.66 o 
  -3  11   1        5.82        7.05      1.51 o 
  -2  11   1        2.45        2.34      1.15 o 
  -1  11   1        0.00        0.11      0.95 o 
  -1 -11   2        3.37        3.24      1.50 o 
   0 -11   2       12.46       13.40      2.03 o 
   1 -11   2        0.81        1.47      1.06 o 
   2 -11   2        0.29        0.13      0.62 o 
   3 -11   2       61.48       53.31      2.14 o 
   4 -11   2        6.38        5.28      1.01 o 
  -2 -10   2        1.06        1.35      1.27 o 
  -1 -10   2       28.43       28.73      2.66 o 
   0 -10   2        0.30       -0.42      0.62 o 
   1 -10   2        7.95        6.26      1.27 o 
   2 -10   2        0.08       -0.16      0.51 o 
   3 -10   2       63.52       70.47      2.48 o 
   4 -10   2        0.20       -0.32      0.52 o 
   5 -10   2        0.04       -0.36      0.60 o 
  -3  -9   2        5.03        4.48      1.66 o 
  -2  -9   2       36.67       39.62      2.96 o 
  -1  -9   2       59.45       63.25      3.34 o 
   0  -9   2        4.94        6.18      1.22 o 
   1  -9   2        2.89        4.07      1.03 o 
   2  -9   2       56.18       57.33      1.89 o 
   3  -9   2        0.53        0.09      0.50 o 
   4  -9   2        2.70        3.72      1.51 o 
   5  -9   2       11.19        9.25      1.12 o 
  -4  -8   2       10.38       14.71      1.69 o 
  -3  -8   2        6.49        5.97      1.73 o 
  -2  -8   2        6.80        6.11      0.95 o 
  -1  -8   2       14.80       11.52      1.56 o 
   0  -8   2       26.36       26.13      1.18 o 
   1  -8   2        5.90        7.23      0.74 o 
   2  -8   2       37.62       35.82      2.29 o 
   3  -8   2        3.06        2.39      0.80 o 
   4  -8   2        1.28        0.05      0.47 o 
   5  -8   2        1.00        0.78      0.64 o 
   6  -8   2        1.31        1.45      1.09 o 
  -4  -7   2       11.28       12.79      1.21 o 
  -3  -7   2        5.73        3.58      0.67 o 
  -2  -7   2       12.00       13.30      0.93 o 
  -1  -7   2       42.17       48.28      1.64 o 
   0  -7   2      175.59      162.87      2.16 o 
   1  -7   2       48.29       47.00      1.52 o 
   2  -7   2      108.69       96.33      2.14 o 
   3  -7   2       69.27       63.38      1.80 o 
   4  -7   2       50.79       55.81      2.40 o 
   5  -7   2        0.01        0.28      0.70 o 
   6  -7   2        7.03        6.20      1.57 o 
  -5  -6   2       22.09       26.89      2.04 o 
  -4  -6   2       14.16       16.09      1.25 o 
  -3  -6   2       56.66       58.19      1.77 o 
  -2  -6   2      259.56      251.28      3.81 o 
  -1  -6   2       49.56       47.70      1.25 o 
   0  -6   2      134.16      127.60      1.76 o 
   1  -6   2       57.72       59.69      0.95 o 
   2  -6   2      134.50      136.10      2.41 o 
   3  -6   2      143.13      138.93      3.37 o 
   4  -6   2        3.06        2.84      0.79 o 
   5  -6   2       20.53       18.82      1.34 o 
   6  -6   2       22.13       24.00      2.47 o 
  -5  -5   2       34.11       34.52      2.13 o 
  -4  -5   2        0.60        0.65      0.58 o 
  -3  -5   2      167.04      162.71      2.83 o 
  -2  -5   2      145.75      133.74      2.23 o 
  -1  -5   2      376.68      350.00      4.75 o 
   0  -5   2      150.53      159.14      1.87 o 
   1  -5   2      548.11      564.38      4.89 o 
   2  -5   2       48.86       52.02      2.32 o 
   3  -5   2        6.74        7.74      0.60 o 
   4  -5   2        8.85        8.42      1.09 o 
   5  -5   2        0.08        0.01      0.47 o 
   6  -5   2       27.86       28.46      2.47 o 
  -6  -4   2        1.76        3.19      1.07 o 
  -5  -4   2       81.89       83.10      6.10 o 
  -4  -4   2       63.90       60.58      2.26 o 
  -3  -4   2       18.47       18.91      1.02 o 
  -2  -4   2      303.35      320.95      3.52 o 
  -1  -4   2      129.79      149.07      2.08 o 
   0  -4   2       13.98       14.60      0.48 o 
   1  -4   2        0.11        0.07      0.10 o 
   2  -4   2       23.59       23.83      0.84 o 
   3  -4   2      266.60      266.95      3.44 o 
   4  -4   2       36.57       34.42      2.00 o 
   5  -4   2        3.42        4.34      0.60 o 
   6  -4   2        1.54        2.19      0.97 o 
  -6  -3   2        0.16        0.23      0.70 o 
  -5  -3   2       22.85       23.00      1.70 o 
  -4  -3   2        6.53        4.80      0.84 o 
  -3  -3   2        0.59        0.13      0.32 o 
  -2  -3   2        9.26       11.29      0.65 o 
  -1  -3   2      484.23      517.66      4.74 o 
   0  -3   2       20.83       20.91      0.51 o 
   1  -3   2     2048.86     2093.15     13.50 o 
   2  -3   2      163.71      166.40      1.88 o 
   3  -3   2       52.20       59.52      1.28 o 
   4  -3   2      383.48      380.75      4.85 o 
   5  -3   2        3.01        3.60      0.80 o 
   6  -3   2       38.71       34.47      2.98 o 
  -6  -2   2        0.22       -0.06      0.62 o 
  -5  -2   2      141.57      132.95      4.64 o 
  -4  -2   2       14.40       16.57      1.26 o 
  -3  -2   2        2.60        2.79      0.51 o 
  -2  -2   2      865.01      880.46      7.84 o 
  -1  -2   2      875.29      897.39      6.99 o 
   0  -2   2     1645.07     1597.12     14.22 o 
   1  -2   2      948.28      970.54      9.57 o 
   2  -2   2      975.37     1037.20      7.03 o 
   3  -2   2        8.85        8.03      0.70 o 
   4  -2   2      256.79      248.28      3.96 o 
   5  -2   2        6.75        7.34      2.19 o 
   6  -2   2        0.18        0.59      1.03 o 
  -6  -1   2       10.57       15.17      2.30 o 
  -5  -1   2       40.27       36.86      4.59 o 
  -4  -1   2       27.71       30.30      1.42 o 
  -3  -1   2      614.51      674.32      6.91 o 
  -2  -1   2       99.75       92.48      2.63 o 
  -1  -1   2      469.88      503.32      6.49 o 
   0  -1   2      379.48      363.70      4.48 o 
   1  -1   2       85.39       82.61      1.95 o 
   2  -1   2        0.12        0.88      0.60 o 
   3  -1   2        3.67        4.71      0.55 o 
   4  -1   2        5.26        5.61      0.69 o 
   5  -1   2      161.15      151.44      5.54 o 
   6  -1   2       12.18       11.81      2.21 o 
  -7   0   2        9.73        7.49      1.94 o 
  -6   0   2        1.73        1.04      0.94 o 
  -5   0   2       33.26       37.09      1.70 o 
  -4   0   2       22.84       25.95      1.26 o 
  -3   0   2      878.66      969.35     12.95 o 
  -2   0   2        5.50        2.95      0.53 o 
  -1   0   2      205.88      192.61      3.09 o 
   0   0   2       50.27       61.81      1.42 o 
   1   0   2      154.17      158.39      1.93 o 
   2   0   2      103.35      114.43      1.84 o 
   3   0   2      258.90      273.04      3.57 o 
   4   0   2      100.21       95.84      3.93 o 
   5   0   2       47.51       47.29      3.22 o 
   6   0   2       11.44       15.32      2.54 o 
  -7   1   2        1.59        0.17      1.07 o 
  -6   1   2        0.00       -0.44      0.74 o 
  -5   1   2        0.50        1.50      0.83 o 
  -4   1   2      143.20      149.10      4.27 o 
  -3   1   2       11.53       13.53      1.18 o 
  -2   1   2       25.82       27.74      1.18 o 
  -1   1   2    17673.45    17255.97    119.18 o 
   0   1   2     3357.05     3354.58     38.55 o 
   1   1   2      276.58      285.18      3.12 o 
   2   1   2      241.52      244.67      2.38 o 
   3   1   2       39.80       38.00      1.18 o 
   4   1   2        1.45       -0.44      0.56 o 
   5   1   2       72.75       71.49      4.07 o 
   6   1   2       13.31       20.66      2.95 o 
  -7   2   2        3.36        1.11      0.80 o 
  -6   2   2        1.18        0.89      0.83 o 
  -5   2   2       14.04       16.00      1.75 o 
  -4   2   2        0.80        0.58      0.36 o 
  -3   2   2      224.45      220.71      3.25 o 
  -2   2   2      182.90      174.62      2.37 o 
  -1   2   2     4669.03     4826.34     46.10 o 
   0   2   2        4.55        4.04      0.45 o 
   1   2   2       56.94       51.73      1.23 o 
   2   2   2     1372.01     1372.79     11.88 o 
   3   2   2       39.17       32.68      2.92 o 
   4   2   2      197.54      186.61      5.99 o 
   5   2   2        0.01        1.18      1.03 o 
   6   2   2        4.22        3.90      1.83 o 
  -7   3   2        0.00       -1.07      0.97 o 
  -6   3   2       24.54       24.79      2.45 o 
  -5   3   2       70.33       72.78      2.26 o 
  -4   3   2       34.99       32.65      1.49 o 
  -3   3   2      162.26      157.32      3.67 o 
  -2   3   2      111.56      104.80      1.68 o 
  -1   3   2        1.80        0.54      0.19 o 
   0   3   2      121.51      137.03      3.86 o 
   1   3   2      328.56      357.33      4.20 o 
   2   3   2      356.53      373.12      7.45 o 
   3   3   2        0.56        0.25      0.40 o 
   4   3   2        0.44       -0.15      0.62 o 
   5   3   2        4.28        2.81      1.24 o 
  -7   4   2        0.27        0.64      1.22 o 
  -6   4   2        0.25        0.68      0.95 o 
  -5   4   2       14.54       16.35      1.95 o 
  -4   4   2        3.64        5.63      0.84 o 
  -3   4   2        0.03        0.65      0.27 o 
  -2   4   2       17.03       19.49      1.07 o 
  -1   4   2        9.97        9.50      0.51 o 
   0   4   2       20.54       18.84      0.77 o 
   1   4   2        0.08        0.05      0.24 o 
   2   4   2       16.03       15.42      1.65 o 
   3   4   2       58.28       51.08      2.16 o 
   4   4   2        1.04        4.88      1.60 o 
   5   4   2       21.44       28.20      3.27 o 
  -6   5   2        8.50        9.77      1.80 o 
  -5   5   2       11.24       12.11      1.77 o 
  -4   5   2       11.27       13.49      1.60 o 
  -3   5   2       78.74       78.85      2.90 o 
  -2   5   2        6.49        6.59      0.47 o 
  -1   5   2       67.65       63.77      1.38 o 
   0   5   2       55.10       54.56      2.31 o 
   1   5   2        5.95        7.60      0.76 o 
   2   5   2       55.31       52.78      1.88 o 
   3   5   2      211.32      199.58      6.17 o 
   4   5   2        0.13        0.05      0.66 o 
   5   5   2        7.34       13.81      2.56 o 
  -6   6   2        6.97        7.91      1.72 o 
  -5   6   2        1.78        2.60      1.03 o 
  -4   6   2        1.16        2.51      0.92 o 
  -3   6   2       44.02       47.23      2.34 o 
  -2   6   2       25.65       24.50      1.47 o 
  -1   6   2       63.91       69.92      2.40 o 
   0   6   2        0.16        0.21      0.42 o 
   1   6   2       66.19       62.61      2.11 o 
   2   6   2       68.14       71.48      3.40 o 
   3   6   2        0.65        0.49      0.66 o 
   4   6   2        3.79        3.20      1.03 o 
  -6   7   2        5.64        6.99      1.68 o 
  -5   7   2        1.85        0.17      0.89 o 
  -4   7   2        0.76        1.48      0.94 o 
  -3   7   2        7.96        6.82      1.13 o 
  -2   7   2       16.15       15.20      1.36 o 
  -1   7   2       10.37       10.40      1.16 o 
   0   7   2        3.32        1.80      0.67 o 
   1   7   2        7.31        4.32      1.20 o 
   2   7   2       50.28       50.56      2.47 o 
   3   7   2       13.40       12.45      1.49 o 
  -5   8   2        0.34       -0.08      0.91 o 
  -4   8   2        0.01        0.42      0.82 o 
  -3   8   2        1.24        1.35      0.80 o 
  -2   8   2        0.02        0.36      0.64 o 
  -1   8   2        0.53        0.45      0.60 o 
   0   8   2       13.72       18.68      1.72 o 
   1   8   2        3.93        4.96      1.22 o 
   2   8   2        0.13        0.00      0.91 o 
   3   8   2        9.81       10.43      1.60 o 
  -5   9   2        0.44       -0.21      0.98 o 
  -4   9   2        1.95        2.81      1.07 o 
  -3   9   2        0.15        0.57      0.76 o 
  -2   9   2        4.10        4.48      1.09 o 
  -1   9   2        2.40        0.94      0.77 o 
   0   9   2       16.49       13.72      1.71 o 
   1   9   2        5.07        2.71      1.12 o 
   2   9   2        2.33        1.24      1.13 o 
  -4  10   2        0.50        2.25      1.12 o 
  -3  10   2        5.13        6.44      1.50 o 
  -2  10   2        0.78        0.53      0.80 o 
  -1  10   2        1.48        2.63      1.07 o 
   0  10   2        4.07        4.42      1.26 o 
   1  10   2        4.55        6.41      1.60 o 
   1 -12   3        4.52        6.99      1.62 o 
  -1 -11   3        0.32       -0.27      1.10 o 
   0 -11   3        4.52        3.90      1.41 o 
   1 -11   3        0.08       -0.14      0.73 o 
   2 -11   3       14.41       15.52      2.83 o 
   3 -11   3        1.58        1.12      0.73 o 
   4 -11   3        0.26        0.35      1.03 o 
  -2 -10   3        1.21        0.80      1.10 o 
  -1 -10   3       12.97       13.40      2.12 o 
   0 -10   3        1.75        0.36      0.89 o 
   1 -10   3        1.88        2.06      0.65 o 
   2 -10   3       31.61       27.55      2.85 o 
   3 -10   3        1.67        2.08      0.69 o 
   4 -10   3        0.43       -0.14      0.57 o 
  -3  -9   3       16.62       11.24      2.24 o 
  -2  -9   3        0.20       -0.03      0.94 o 
  -1  -9   3      113.20      115.52      4.49 o 
   0  -9   3      147.40      149.96      4.66 o 
   1  -9   3        7.75        8.05      0.86 o 
   2  -9   3      107.84      100.14      2.50 o 
   3  -9   3       39.92       38.83      1.73 o 
   4  -9   3        1.38        0.61      0.82 o 
   5  -9   3       14.10       11.60      2.03 o 
  -4  -8   3        5.16        5.88      1.24 o 
  -3  -8   3       32.40       32.45      2.02 o 
  -2  -8   3       32.20       31.91      1.74 o 
  -1  -8   3        8.25        7.46      1.35 o 
   0  -8   3       34.18       39.01      2.72 o 
   1  -8   3       16.27       14.42      0.96 o 
   2  -8   3        6.54        8.06      0.78 o 
   3  -8   3       63.56       66.10      2.44 o 
   4  -8   3        0.53        0.66      0.48 o 
   5  -8   3        5.35        5.37      1.39 o 
   6  -8   3        0.04        0.45      1.01 o 
  -4  -7   3       10.21       10.38      1.41 o 
  -3  -7   3       13.45       15.89      2.55 o 
  -2  -7   3      410.80      407.04      5.91 o 
  -1  -7   3        0.35        0.10      0.45 o 
   0  -7   3        3.73        3.39      0.39 o 
   1  -7   3        0.41        0.70      0.37 o 
   2  -7   3        6.77        6.11      0.65 o 
   3  -7   3        0.01        0.29      0.35 o 
   4  -7   3       16.91       15.73      1.13 o 
   5  -7   3       42.49       39.61      2.84 o 
   6  -7   3        3.78        3.51      1.27 o 
  -5  -6   3        0.09       -0.51      1.01 o 
  -4  -6   3       15.25       14.73      2.12 o 
  -3  -6   3      376.56      379.52      7.47 o 
  -2  -6   3       15.07       11.78      1.03 o 
  -1  -6   3      197.68      196.09      2.47 o 
   0  -6   3      219.13      236.57      2.60 o 
   1  -6   3        0.51        1.15      0.23 o 
   2  -6   3        4.85        6.26      0.57 o 
   3  -6   3       22.54       24.95      1.05 o 
   4  -6   3       37.63       37.68      1.75 o 
   5  -6   3       35.35       37.37      2.59 o 
   6  -6   3       16.07       13.07      1.95 o 
  -5  -5   3        7.65       12.55      2.21 o 
  -4  -5   3       12.90        8.80      1.72 o 
  -3  -5   3      343.75      319.27      5.28 o 
  -2  -5   3       58.94       50.64      3.15 o 
  -1  -5   3       56.06       80.60      2.12 o 
   0  -5   3     2206.55     2298.32     14.15 o 
   1  -5   3       23.12       16.08      0.55 o 
   2  -5   3      164.53      161.48      1.92 o 
   3  -5   3      161.78      150.17      2.09 o 
   4  -5   3      165.90      174.49      3.18 o 
   5  -5   3        0.39        0.51      0.76 o 
   6  -5   3        4.29        3.87      1.22 o 
  -6  -4   3       16.30       19.39      2.80 o 
  -5  -4   3       46.04       44.51      3.25 o 
  -4  -4   3      143.58      149.45      5.23 o 
  -3  -4   3       46.16       46.08      2.62 o 
  -2  -4   3      379.03      372.36      4.96 o 
  -1  -4   3      177.69      215.46      2.35 o 
   0  -4   3      246.59      260.21      2.45 o 
   1  -4   3      158.07      166.33      1.75 o 
   2  -4   3     1004.35     1068.94      7.69 o 
   3  -4   3       12.79       18.81      0.72 o 
   4  -4   3        0.22        0.33      0.30 o 
   5  -4   3        8.42        5.31      1.04 o 
   6  -4   3       11.29       11.70      1.72 o 
  -6  -3   3        4.85        6.09      1.74 o 
  -5  -3   3        1.88        2.98      1.24 o 
  -4  -3   3      123.84      121.87      4.57 o 
  -3  -3   3        1.89        1.62      0.65 o 
  -2  -3   3        6.24        2.49      0.60 o 
  -1  -3   3      294.39      326.55      2.96 o 
   0  -3   3        4.86        1.46      0.21 o 
   1  -3   3      172.95      176.45      2.80 o 
   2  -3   3      412.81      465.64      3.77 o 
   3  -3   3       64.87       59.87      1.26 o 
   4  -3   3      284.46      273.28      3.34 o 
   5  -3   3       35.88       38.32      1.74 o 
   6  -3   3       29.51       31.62      3.05 o 
  -6  -2   3        3.30        3.95      1.53 o 
  -5  -2   3        0.01       -0.56      0.71 o 
  -4  -2   3       86.06       88.28      3.71 o 
  -3  -2   3       13.94       16.77      1.57 o 
  -2  -2   3        1.86        2.18      0.56 o 
  -1  -2   3      121.97      116.92      1.82 o 
   0  -2   3      399.97      394.12      3.76 o 
   1  -2   3      113.51       98.87      1.63 o 
   2  -2   3      335.64      340.26      3.01 o 
   3  -2   3      106.94      115.64      2.36 o 
   4  -2   3      960.49      934.86      9.54 o 
   5  -2   3        9.75        7.53      1.50 o 
   6  -2   3       11.48       12.25      2.21 o 
  -6  -1   3        1.71        2.19      1.22 o 
  -5  -1   3       53.68       51.65      3.10 o 
  -4  -1   3       96.45      105.77      3.92 o 
  -3  -1   3      130.43      134.22      3.87 o 
  -2  -1   3      160.67      161.27      3.62 o 
  -1  -1   3      286.16      277.83      4.39 o 
   0  -1   3      820.25      801.00      8.59 o 
   1  -1   3      448.73      419.85      4.13 o 
   2  -1   3      160.64      140.04      2.91 o 
   3  -1   3       21.26       24.81      1.03 o 
   4  -1   3      215.62      214.21      3.59 o 
   5  -1   3        1.97        0.80      0.94 o 
   6  -1   3        0.02       -0.30      0.98 o 
  -7   0   3        1.97        0.59      1.12 o 
  -6   0   3        4.44        2.16      1.15 o 
  -5   0   3       88.55       93.83      3.98 o 
  -4   0   3       16.41       15.74      1.62 o 
  -3   0   3      115.73      120.28      3.46 o 
  -2   0   3        1.98        2.50      0.51 o 
  -1   0   3      708.57      668.40      8.10 o 
   0   0   3     4125.64     4262.57     42.62 o 
   1   0   3       10.06        8.89      0.51 o 
   2   0   3       73.42       74.30      1.52 o 
   3   0   3      281.46      280.46      3.69 o 
   4   0   3       44.85       35.91      2.56 o 
   5   0   3        0.80        0.92      0.94 o 
   6   0   3        4.60        6.87      1.97 o 
  -7   1   3        1.18        3.16      1.33 o 
  -6   1   3       12.49       13.49      2.00 o 
  -5   1   3       19.75       19.71      2.00 o 
  -4   1   3        7.91        4.34      0.97 o 
  -3   1   3       42.56       47.17      1.95 o 
  -2   1   3       63.05       57.45      1.37 o 
  -1   1   3       34.06       31.89      1.60 o 
   0   1   3        5.33        5.76      0.35 o 
   1   1   3      566.34      567.17      5.28 o 
   2   1   3      212.78      221.75      2.35 o 
   3   1   3        0.36        2.27      0.80 o 
   4   1   3       38.06       40.55      2.77 o 
   5   1   3        6.54        6.14      1.69 o 
   6   1   3        6.63        5.97      1.88 o 
  -7   2   3        1.13       -0.51      1.07 o 
  -6   2   3        0.04       -0.15      0.63 o 
  -5   2   3       14.25       14.31      1.23 o 
  -4   2   3        0.43        0.57      0.38 o 
  -3   2   3        4.02        5.24      0.59 o 
  -2   2   3       16.75       11.30      0.61 o 
  -1   2   3        8.34        7.17      0.48 o 
   0   2   3       49.91       46.51      1.05 o 
   1   2   3      338.69      333.92      3.86 o 
   2   2   3      230.89      221.51      3.43 o 
   3   2   3       74.76       70.59      2.15 o 
   4   2   3      134.04      118.18      4.80 o 
   5   2   3       25.09       31.77      3.15 o 
  -7   3   3        1.25        3.37      1.50 o 
  -6   3   3        0.02        0.26      1.03 o 
  -5   3   3       54.92       61.51      2.34 o 
  -4   3   3       65.49       68.80      1.92 o 
  -3   3   3        1.86        2.39      0.51 o 
  -2   3   3      435.63      433.65      4.51 o 
  -1   3   3      979.41     1017.34     24.47 o 
   0   3   3        4.96        2.89      1.38 o 
   1   3   3      112.55      118.45      2.20 o 
   2   3   3       44.01       41.57      1.88 o 
   3   3   3       12.16        8.08      0.95 o 
   4   3   3       11.61        9.12      1.74 o 
   5   3   3        4.20        6.17      1.66 o 
  -6   4   3        0.00        1.09      1.15 o 
  -5   4   3       15.82       14.88      1.92 o 
  -4   4   3        7.35        8.58      1.01 o 
  -3   4   3        4.90        7.20      0.68 o 
  -2   4   3      124.22      121.81      2.08 o 
  -1   4   3      220.04      247.77      3.09 o 
   0   4   3        1.39        2.02      0.38 o 
   1   4   3       44.06       41.52      1.40 o 
   2   4   3        0.47        0.29      0.35 o 
   3   4   3       19.23       14.31      1.26 o 
   4   4   3        6.30        6.38      1.65 o 
   5   4   3        6.17        7.95      1.97 o 
  -6   5   3        5.46        4.23      1.45 o 
  -5   5   3        4.02        4.25      1.27 o 
  -4   5   3        7.15        6.12      1.21 o 
  -3   5   3        1.50        2.60      0.80 o 
  -2   5   3       15.03       12.72      0.71 o 
  -1   5   3        0.04       -0.33      0.22 o 
   0   5   3       17.76       16.52      0.85 o 
   1   5   3       73.50       84.26      2.14 o 
   2   5   3        0.71        0.17      0.41 o 
   3   5   3        1.28        0.52      0.59 o 
   4   5   3       11.21       12.97      2.07 o 
  -6   6   3        6.54        6.61      1.72 o 
  -5   6   3        1.13        0.68      0.91 o 
  -4   6   3        2.17        2.93      1.00 o 
  -3   6   3        5.04        5.79      1.10 o 
  -2   6   3        1.97        1.04      0.54 o 
  -1   6   3       48.06       50.77      2.12 o 
   0   6   3       16.46       18.18      1.02 o 
   1   6   3       21.88       26.51      2.05 o 
   2   6   3       20.06       17.54      2.29 o 
   3   6   3        4.57        5.54      1.41 o 
   4   6   3        2.78        3.06      1.03 o 
  -6   7   3        0.00        0.30      1.19 o 
  -5   7   3        0.64       -1.13      0.89 o 
  -4   7   3       24.40       27.16      2.27 o 
  -3   7   3        3.80        5.08      1.04 o 
  -2   7   3       10.06       10.01      1.24 o 
  -1   7   3       11.60       13.08      1.35 o 
   0   7   3       32.50       33.24      2.01 o 
   1   7   3        0.50        0.26      0.48 o 
   2   7   3       37.29       35.06      2.78 o 
   3   7   3        8.73        7.56      1.57 o 
  -5   8   3        0.81        1.30      1.06 o 
  -4   8   3       10.64       11.61      1.69 o 
  -3   8   3        0.12       -0.06      0.60 o 
  -2   8   3       25.26       24.58      1.83 o 
  -1   8   3        0.38        1.50      0.80 o 
   0   8   3        0.05        0.11      0.64 o 
   1   8   3        0.18       -0.50      0.62 o 
   2   8   3        0.45        0.77      1.07 o 
  -4   9   3        0.03       -0.67      0.85 o 
  -3   9   3        0.79        1.77      0.95 o 
  -2   9   3        5.39        2.04      0.95 o 
  -1   9   3        0.64        0.59      0.80 o 
   0   9   3        8.36        7.12      1.44 o 
   1   9   3        7.71        5.76      1.50 o 
  -3  10   3        2.25        2.92      1.15 o 
  -2  10   3        0.22        0.60      0.88 o 
  -1  10   3        0.07       -0.18      0.79 o 
   0  10   3       21.78       23.88      2.36 o 
   1 -12   4        1.28        0.36      1.12 o 
  -1 -11   4        0.70        2.33      1.26 o 
   0 -11   4       25.19       22.16      2.45 o 
   1 -11   4        0.86        2.48      1.12 o 
   2 -11   4        3.22        4.21      0.87 o 
   3 -11   4       10.69       10.81      1.92 o 
  -2 -10   4        0.86        0.53      1.32 o 
  -1 -10   4        6.68        6.56      1.57 o 
   0 -10   4       51.90       58.86      3.24 o 
   1 -10   4        0.72        1.42      0.63 o 
   2 -10   4       96.03       93.39      3.13 o 
   3 -10   4       60.70       61.23      2.15 o 
   4 -10   4        8.37        6.53      1.66 o 
  -3  -9   4        0.88        0.62      0.77 o 
  -2  -9   4       10.91        8.76      1.84 o 
  -1  -9   4        0.78        0.68      0.94 o 
   0  -9   4       12.28       13.66      2.19 o 
   1  -9   4        0.73        0.89      0.46 o 
   2  -9   4      362.39      357.14      5.05 o 
   3  -9   4        4.14        3.92      0.70 o 
   4  -9   4       21.17       22.06      2.47 o 
   5  -9   4       23.14       18.06      2.40 o 
  -4  -8   4       11.63       12.75      4.26 o 
  -3  -8   4       30.21       35.29      2.51 o 
  -2  -8   4      115.05      112.54      3.05 o 
  -1  -8   4        1.10       -0.44      0.33 o 
   0  -8   4       59.80       54.88      1.74 o 
   1  -8   4      114.70      110.26      2.48 o 
   2  -8   4       12.33       18.10      1.05 o 
   3  -8   4       20.84       20.62      1.63 o 
   4  -8   4        9.35        5.90      1.41 o 
   5  -8   4       54.40       51.66      3.39 o 
  -4  -7   4        0.57        0.51      0.98 o 
  -3  -7   4       48.29       54.89      5.85 o 
  -2  -7   4        5.15        6.82      1.15 o 
  -1  -7   4      365.17      337.71      4.98 o 
   0  -7   4       43.06       38.12      1.05 o 
   1  -7   4      337.44      352.43      7.17 o 
   2  -7   4        0.57        0.49      0.31 o 
   3  -7   4       38.24       42.37      1.70 o 
   4  -7   4        6.41        5.22      1.27 o 
   5  -7   4        0.82        0.36      0.80 o 
   6  -7   4        0.79        0.56      1.04 o 
  -5  -6   4       25.07       26.45      2.98 o 
  -4  -6   4        0.00       -0.09      0.76 o 
  -3  -6   4       14.34       14.60      1.36 o 
  -2  -6   4       33.56       38.00      1.87 o 
  -1  -6   4       41.62       49.60      1.38 o 
   0  -6   4       14.33       16.26      0.68 o 
   1  -6   4       28.97       29.11      0.80 o 
   2  -6   4       33.06       31.29      0.87 o 
   3  -6   4       46.69       42.34      1.31 o 
   4  -6   4       35.91       32.49      2.36 o 
   5  -6   4       14.69       14.05      1.91 o 
   6  -6   4        3.73        3.02      1.30 o 
  -5  -5   4        2.05        1.80      1.15 o 
  -4  -5   4        0.63        1.15      0.91 o 
  -3  -5   4       40.72       40.56      2.57 o 
  -2  -5   4      365.28      345.25      4.95 o 
  -1  -5   4      189.22      192.33      2.67 o 
   0  -5   4       39.24       32.45      0.85 o 
   1  -5   4      421.82      444.47      3.71 o 
   2  -5   4      259.34      247.10      2.55 o 
   3  -5   4        1.51        1.01      0.53 o 
   4  -5   4      102.03       99.83      2.62 o 
   5  -5   4       82.48       81.42      3.66 o 
   6  -5   4        4.18        7.27      1.57 o 
  -6  -4   4        7.60        7.09      1.84 o 
  -5  -4   4        0.04       -0.02      0.80 o 
  -4  -4   4      125.17      124.10      4.78 o 
  -3  -4   4      165.38      169.31      5.02 o 
  -2  -4   4      198.94      206.37      3.50 o 
  -1  -4   4      334.14      318.19      3.17 o 
   0  -4   4      829.76      857.72      6.03 o 
   1  -4   4       46.93       34.65      0.75 o 
   2  -4   4      194.62      198.46      2.11 o 
   3  -4   4        4.78        4.13      0.42 o 
   4  -4   4       71.25       71.73      2.18 o 
   5  -4   4      134.82      129.20      3.24 o 
  -6  -3   4       31.45       25.54      2.98 o 
  -5  -3   4       29.66       30.61      2.81 o 
  -4  -3   4      107.39      117.67      4.49 o 
  -3  -3   4      308.87      312.60      6.81 o 
  -2  -3   4       24.29       18.86      1.32 o 
  -1  -3   4       95.93       91.72      1.45 o 
   0  -3   4     1011.66      992.86      9.53 o 
   1  -3   4      205.22      194.04      3.68 o 
   2  -3   4      152.24      173.14      4.27 o 
   3  -3   4       83.34       82.50      1.46 o 
   4  -3   4       14.13       16.19      1.85 o 
   5  -3   4       15.34       14.76      1.23 o 
   6  -3   4       11.04       12.66      2.25 o 
  -6  -2   4        3.30        6.64      1.65 o 
  -5  -2   4       15.09       15.09      2.06 o 
  -4  -2   4       31.47       31.71      2.27 o 
  -3  -2   4       72.98       75.69      2.98 o 
  -2  -2   4       41.80       49.17      2.04 o 
  -1  -2   4       77.30       66.34      2.06 o 
   0  -2   4      675.24      647.32      5.84 o 
   1  -2   4       36.86       38.91      1.09 o 
   2  -2   4       31.14       41.41      1.27 o 
   3  -2   4      331.94      334.36      4.74 o 
   4  -2   4        4.03        3.26      0.63 o 
   5  -2   4       68.81       72.16      3.86 o 
   6  -2   4       29.08       29.84      3.13 o 
  -6  -1   4       19.47       16.88      2.36 o 
  -5  -1   4        6.66        9.44      1.66 o 
  -4  -1   4       15.41       12.26      1.62 o 
  -3  -1   4      125.75      119.26      3.59 o 
  -2  -1   4      178.37      168.93      3.83 o 
  -1  -1   4      134.08      114.75      2.65 o 
   0  -1   4      649.29      649.39      5.92 o 
   1  -1   4      429.53      438.20      4.58 o 
   2  -1   4       17.60       23.69      0.95 o 
   3  -1   4      499.13      484.62      6.24 o 
   4  -1   4        0.05       -0.01      0.38 o 
   5  -1   4       33.27       38.19      3.13 o 
   6  -1   4       32.61       38.85      3.58 o 
  -7   0   4        0.02        0.88      1.18 o 
  -6   0   4       10.66        8.94      1.75 o 
  -5   0   4        5.45        6.62      1.44 o 
  -4   0   4       57.84       58.79      2.72 o 
  -3   0   4       74.68       65.50      2.50 o 
  -2   0   4      223.91      223.48      4.34 o 
  -1   0   4       10.13        6.57      0.93 o 
   0   0   4      552.96      592.13      5.12 o 
   1   0   4      239.92      238.59      4.19 o 
   2   0   4      106.50      106.33      2.28 o 
   3   0   4      281.66      270.22      3.76 o 
   4   0   4      323.84      324.64      8.23 o 
   5   0   4        7.32        4.34      1.41 o 
   6   0   4       14.45       16.20      2.68 o 
  -7   1   4        0.03       -0.02      0.91 o 
  -6   1   4       13.67       12.82      1.94 o 
  -5   1   4        1.84        1.62      0.86 o 
  -4   1   4      280.67      301.07      6.30 o 
  -3   1   4       12.29       10.81      0.86 o 
  -2   1   4      188.22      201.31      3.96 o 
  -1   1   4       36.74       41.64      1.52 o 
   0   1   4        5.70        6.30      0.41 o 
   1   1   4      135.92      144.02      2.15 o 
   2   1   4       46.22       49.75      1.08 o 
   3   1   4        7.52        7.43      1.39 o 
   4   1   4       14.47       15.86      2.16 o 
   5   1   4        2.10        0.41      1.06 o 
  -7   2   4        0.19       -0.39      1.19 o 
  -6   2   4        3.40        2.97      0.82 o 
  -5   2   4        5.00        4.24      0.95 o 
  -4   2   4       86.42       89.49      2.33 o 
  -3   2   4       10.00        8.75      0.74 o 
  -2   2   4      801.11      804.10      9.56 o 
  -1   2   4     1453.48     1509.22     32.85 o 
   0   2   4       26.19       22.50      0.78 o 
   1   2   4        0.36        0.44      0.24 o 
   2   2   4        8.53       10.29      0.81 o 
   3   2   4        0.01        0.25      0.38 o 
   4   2   4       94.75       92.12      4.40 o 
   5   2   4       10.37       13.46      2.39 o 
  -6   3   4        0.04        1.06      1.10 o 
  -5   3   4        0.10       -0.05      0.48 o 
  -4   3   4        7.63        6.67      0.77 o 
  -3   3   4       33.35       24.21      1.53 o 
  -2   3   4     1081.72     1116.19     16.87 o 
  -1   3   4      122.64      131.63      2.18 o 
   0   3   4       60.49       66.56      1.52 o 
   1   3   4      449.89      465.74      7.25 o 
   2   3   4       11.70       12.45      1.15 o 
   3   3   4       72.82       79.05      2.45 o 
   4   3   4        4.16        4.27      0.90 o 
   5   3   4        7.86        8.21      1.98 o 
  -6   4   4        4.86        4.57      1.47 o 
  -5   4   4        0.68        1.22      0.88 o 
  -4   4   4       20.61       23.52      2.04 o 
  -3   4   4        2.13        2.07      0.43 o 
  -2   4   4       56.67       60.87      1.58 o 
  -1   4   4       35.52       35.85      1.14 o 
   0   4   4        1.58        4.94      0.56 o 
   1   4   4      367.93      353.96      4.66 o 
   2   4   4       10.47       10.06      1.59 o 
   3   4   4       40.80       37.21      1.87 o 
   4   4   4        2.14        1.85      0.87 o 
  -6   5   4        6.69        4.79      1.54 o 
  -5   5   4        3.07        3.96      1.35 o 
  -4   5   4        7.24        9.78      1.57 o 
  -3   5   4       22.06       26.77      1.86 o 
  -2   5   4        6.89        6.65      0.65 o 
  -1   5   4       53.24       53.78      2.28 o 
   0   5   4        1.24        1.18      0.43 o 
   1   5   4        9.32       10.81      0.93 o 
   2   5   4        0.50        0.49      0.44 o 
   3   5   4        2.99        1.46      0.71 o 
   4   5   4        3.14        2.78      0.99 o 
  -6   6   4        3.39        3.90      1.45 o 
  -5   6   4        0.05        0.64      0.97 o 
  -4   6   4        2.86        4.14      1.29 o 
  -3   6   4        2.38        2.16      0.89 o 
  -2   6   4        0.00        0.06      0.48 o 
  -1   6   4        0.11        0.00      0.47 o 
   0   6   4        0.35        0.05      0.35 o 
   1   6   4        5.91        5.41      0.94 o 
   2   6   4       36.43       42.57      1.99 o 
   3   6   4        3.08        1.03      0.80 o 
  -5   7   4        0.35       -0.15      1.01 o 
  -4   7   4        3.72        4.43      1.22 o 
  -3   7   4        2.00        1.77      0.88 o 
  -2   7   4        3.91        7.76      1.21 o 
  -1   7   4        0.18       -0.23      0.51 o 
   0   7   4       16.30       15.62      1.57 o 
   1   7   4       19.17       18.75      1.83 o 
   2   7   4        4.75        3.18      0.86 o 
   3   7   4        1.81        1.26      1.33 o 
  -5   8   4        0.04        0.21      0.95 o 
  -4   8   4        1.69        3.96      1.19 o 
  -3   8   4        3.59        3.58      1.12 o 
  -2   8   4        2.63        2.77      0.97 o 
  -1   8   4        0.88        0.74      0.74 o 
   0   8   4        7.23        6.56      1.29 o 
   1   8   4       18.86       23.08      2.22 o 
   2   8   4        1.86        2.30      1.15 o 
  -4   9   4        0.81        0.97      0.98 o 
  -3   9   4        0.61        1.00      0.98 o 
  -2   9   4        1.13        1.78      0.97 o 
  -1   9   4        0.19       -0.41      0.79 o 
   0   9   4        0.45        0.47      0.91 o 
   1   9   4        4.77        2.99      1.32 o 
  -1 -11   5        5.20        5.58      1.66 o 
   0 -11   5       15.13       12.20      2.00 o 
   1 -11   5        0.41        0.06      0.58 o 
   2 -11   5       17.33       15.97      2.07 o 
   3 -11   5       14.54       14.44      2.15 o 
  -2 -10   5       11.46       16.08      2.53 o 
  -1 -10   5       30.11       36.30      2.99 o 
   0 -10   5        5.22        4.07      1.33 o 
   1 -10   5        3.99        4.81      0.87 o 
   2 -10   5       29.69       31.09      2.54 o 
   3 -10   5        2.76        0.80      1.03 o 
   4 -10   5        0.27        0.38      1.01 o 
  -3  -9   5       20.28       19.20      1.76 o 
  -2  -9   5        0.14        1.39      1.12 o 
  -1  -9   5       14.80       16.35      1.98 o 
   0  -9   5        0.09        0.21      0.42 o 
   1  -9   5       14.14       13.04      1.08 o 
   2  -9   5       46.17       44.76      1.72 o 
   3  -9   5        8.20        8.23      1.54 o 
   4  -9   5       22.75       23.53      2.53 o 
   5  -9   5        1.26        0.42      0.98 o 
  -4  -8   5        2.17        4.14      1.48 o 
  -3  -8   5        2.68        2.19      0.90 o 
  -2  -8   5      115.46      114.39      3.09 o 
  -1  -8   5       98.22      108.81      2.68 o 
   0  -8   5       56.72       58.07      1.85 o 
   1  -8   5      230.74      236.00      3.81 o 
   2  -8   5       31.53       33.27      1.37 o 
   3  -8   5       14.25       15.55      1.91 o 
   4  -8   5       70.12       70.16      3.63 o 
   5  -8   5        2.05        2.43      1.19 o 
  -4  -7   5       21.41       22.82      2.56 o 
  -3  -7   5        3.33        2.63      0.82 o 
  -2  -7   5       44.06       43.89      1.86 o 
  -1  -7   5      116.86      116.03      2.07 o 
   0  -7   5        3.62        3.23      0.43 o 
   1  -7   5      206.56      203.52      4.37 o 
   2  -7   5      381.64      376.75      4.70 o 
   3  -7   5       25.06       30.25      2.24 o 
   5  -7   5        2.78        3.81      1.26 o 
  -5  -6   5        8.12       10.87      2.12 o 
  -4  -6   5       12.15       13.64      2.04 o 
  -3  -6   5      388.65      394.48      8.51 o 
  -2  -6   5       14.92       16.05      1.46 o 
  -1  -6   5        2.57        2.53      0.40 o 
   0  -6   5       23.83       19.64      0.88 o 
   1  -6   5       26.07       19.72      0.99 o 
   2  -6   5       41.76       51.65      1.85 o 
   3  -6   5        0.29        0.67      0.60 o 
   4  -6   5       14.13       11.92      1.69 o 
   5  -6   5        4.44        2.96      1.19 o 
   6  -6   5        5.14        5.16      1.50 o 
  -5  -5   5       13.75       12.90      2.24 o 
  -4  -5   5       76.53       78.21      3.90 o 
  -3  -5   5      240.66      262.80      6.54 o 
  -2  -5   5       24.05       20.89      1.20 o 
  -1  -5   5       31.48       25.18      0.88 o 
   0  -5   5      181.32      174.88      2.19 o 
   1  -5   5       38.12       47.17      1.01 o 
   2  -5   5        1.22        0.53      0.29 o 
   3  -5   5       30.16       27.74      1.65 o 
   4  -5   5       83.68       78.03      2.38 o 
   5  -5   5       25.34       23.41      2.16 o 
   6  -5   5        0.22        0.56      0.95 o 
  -6  -4   5        0.01        1.13      1.21 o 
  -5  -4   5       27.27       21.02      2.57 o 
  -4  -4   5      181.88      192.56      5.96 o 
  -3  -4   5        7.09        6.53      1.26 o 
  -2  -4   5        0.02        0.44      0.47 o 
  -1  -4   5     1368.71     1432.82      9.82 o 
   0  -4   5        0.48        3.66      0.35 o 
   1  -4   5      136.06      126.52      1.60 o 
   2  -4   5      375.79      367.64      5.77 o 
   3  -4   5      271.41      276.22      4.28 o 
   4  -4   5        1.08        1.55      0.87 o 
   5  -4   5       45.09       50.78      4.65 o 
  -6  -3   5       10.89       13.10      2.25 o 
  -5  -3   5       12.64        8.73      1.65 o 
  -4  -3   5       27.40       31.58      2.36 o 
  -3  -3   5      108.73      102.52      3.68 o 
  -2  -3   5       95.26      125.76      3.63 o 
  -1  -3   5      869.44      900.83      8.25 o 
   0  -3   5        0.52        0.87      0.32 o 
   1  -3   5     1463.41     1472.16     13.84 o 
   2  -3   5       34.23       24.53      1.53 o 
   3  -3   5       82.92       82.82      2.30 o 
   4  -3   5       58.17       48.96      1.85 o 
   5  -3   5        1.66        1.85      0.66 o 
   6  -3   5        8.99        6.17      1.75 o 
  -6  -2   5        3.65        2.81      1.24 o 
  -5  -2   5       91.14       88.18      4.11 o 
  -4  -2   5        5.64        5.37      1.18 o 
  -3  -2   5      140.31      140.89      4.18 o 
  -2  -2   5      138.26      143.15      3.77 o 
  -1  -2   5      203.17      186.57      3.88 o 
   0  -2   5        3.18        2.90      0.40 o 
   1  -2   5      978.88     1062.64      9.31 o 
   2  -2   5        9.69       10.12      0.76 o 
   3  -2   5       44.76       41.07      1.49 o 
   4  -2   5      122.76      123.49      2.84 o 
   5  -2   5       17.08       15.09      2.25 o 
   6  -2   5        2.24        1.03      1.19 o 
  -6  -1   5        1.08        1.57      1.13 o 
  -5  -1   5        0.09       -0.09      0.68 o 
  -4  -1   5       13.71       14.14      1.65 o 
  -3  -1   5       21.14       17.29      1.53 o 
  -2  -1   5       26.78       28.81      1.56 o 
  -1  -1   5        8.41        9.01      0.89 o 
   0  -1   5        2.51        2.07      0.54 o 
   1  -1   5        9.77        7.13      0.93 o 
   2  -1   5       68.00       69.60      1.74 o 
   3  -1   5      481.46      466.66      6.93 o 
   4  -1   5       95.44       92.92      4.22 o 
   5  -1   5       19.84       21.72      2.63 o 
   6  -1   5       14.53       17.30      2.72 o 
  -6   0   5        0.61        0.94      0.94 o 
  -5   0   5       10.94       11.13      1.66 o 
  -4   0   5        0.12        0.21      0.60 o 
  -3   0   5        0.75        1.26      0.54 o 
  -2   0   5       22.15       20.78      1.27 o 
  -1   0   5      112.82      116.81      4.83 o 
   0   0   5      100.66       93.76      1.49 o 
   1   0   5       75.70       77.64      1.19 o 
   2   0   5        1.36        0.97      0.37 o 
   3   0   5      506.52      514.02      6.01 o 
   4   0   5        4.43        3.30      1.21 o 
   5   0   5       23.14       21.01      2.69 o 
  -6   1   5       15.16       14.97      2.01 o 
  -5   1   5        1.30        2.25      0.98 o 
  -4   1   5       37.94       39.54      1.66 o 
  -3   1   5        9.38        8.79      0.81 o 
  -2   1   5      222.50      226.08      3.23 o 
  -1   1   5      913.31      886.78      7.80 o 
   0   1   5       23.26       18.05      1.26 o 
   1   1   5      134.96      133.72      2.16 o 
   2   1   5      106.16      110.54      2.22 o 
   3   1   5        2.38        1.21      0.88 o 
   4   1   5        4.67        5.14      1.44 o 
   5   1   5        2.86        1.13      1.19 o 
  -6   2   5       10.79        9.00      3.12 o 
  -5   2   5        1.79        2.49      0.73 o 
  -4   2   5       18.31       19.37      1.23 o 
  -3   2   5        2.40        3.68      0.54 o 
  -2   2   5       16.80       13.02      1.04 o 
  -1   2   5      234.67      230.76      4.51 o 
   0   2   5        2.16        3.54      0.42 o 
   1   2   5       11.14        8.38      1.18 o 
   2   2   5      111.62      111.09      2.44 o 
   3   2   5        0.10       -0.15      0.62 o 
   4   2   5       31.30       27.80      2.87 o 
   5   2   5        3.32        2.28      1.42 o 
  -6   3   5        0.17       -0.17      1.07 o 
  -5   3   5        8.35       11.25      1.14 o 
  -4   3   5        7.67        9.33      0.89 o 
  -3   3   5        3.44        3.72      0.55 o 
  -2   3   5        3.11        4.20      0.57 o 
  -1   3   5        1.56        1.65      0.55 o 
   0   3   5       25.90       25.64      1.00 o 
   1   3   5       57.03       52.04      1.57 o 
   2   3   5        4.97        4.52      0.70 o 
   3   3   5       43.22       48.73      3.10 o 
   4   3   5        0.82        2.42      1.26 o 
  -6   4   5        4.30        4.51      1.53 o 
  -5   4   5        0.46        1.07      1.00 o 
  -4   4   5        4.83        4.72      1.22 o 
  -3   4   5       40.21       38.90      1.40 o 
  -2   4   5       45.58       41.23      1.43 o 
  -1   4   5        7.23        5.09      0.61 o 
   0   4   5       30.25       25.09      1.09 o 
   1   4   5       25.40       20.43      1.13 o 
   2   4   5       18.15       15.56      2.03 o 
   3   4   5       18.86       18.15      2.34 o 
   4   4   5       14.49       17.94      2.60 o 
  -6   5   5        3.45        0.62      1.22 o 
  -5   5   5        0.54        0.08      0.95 o 
  -4   5   5        0.51        1.32      1.00 o 
  -3   5   5       44.60       48.31      2.62 o 
  -2   5   5       65.88       83.31      2.95 o 
  -1   5   5        0.99       -0.12      0.34 o 
   0   5   5       44.06       50.54      1.64 o 
   1   5   5        7.91        9.34      0.94 o 
   2   5   5       22.83       22.27      1.50 o 
   3   5   5        8.52        8.27      1.81 o 
  -6   6   5        1.25        1.13      1.21 o 
  -5   6   5        0.54        2.12      1.32 o 
  -4   6   5        0.19        1.27      0.98 o 
  -3   6   5        8.62        9.36      1.48 o 
  -2   6   5       10.71       11.55      1.38 o 
  -1   6   5        0.39        0.76      0.60 o 
   0   6   5        0.29        1.54      0.57 o 
   1   6   5       15.19       13.57      1.77 o 
   2   6   5        1.33        1.07      0.69 o 
   3   6   5        0.00        0.39      1.06 o 
  -5   7   5        0.15       -0.38      0.86 o 
  -4   7   5        0.00        0.53      0.97 o 
  -3   7   5        2.65        1.54      0.85 o 
  -2   7   5        1.38       -0.09      0.62 o 
  -1   7   5        0.08        0.03      0.64 o 
   0   7   5        4.02        3.66      1.03 o 
   1   7   5        0.00        0.29      0.76 o 
   2   7   5        0.08        0.64      0.73 o 
  -4   8   5        0.09        1.97      1.10 o 
  -3   8   5        0.04        1.27      0.94 o 
  -2   8   5        1.04        1.04      0.91 o 
  -1   8   5        2.82        1.97      0.95 o 
   0   8   5        0.01        0.65      0.80 o 
   1   8   5        9.46       10.84      1.75 o 
  -3   9   5        2.95        1.97      1.10 o 
  -2   9   5        0.00        0.20      0.85 o 
  -1   9   5        1.00        1.00      1.01 o 
  -1 -11   6       10.43       15.58      2.51 o 
   0 -11   6        2.35        2.46      1.30 o 
   1 -11   6        7.66        6.93      1.51 o 
   2 -11   6       21.14       27.77      2.56 o 
   3 -11   6        3.42        3.58      1.38 o 
  -2 -10   6        3.33        1.62      1.33 o 
  -1 -10   6       29.63       25.41      2.62 o 
   0 -10   6       14.75       17.95      1.38 o 
   1 -10   6       46.40       48.02      2.83 o 
   2 -10   6       22.59       18.53      2.07 o 
   3 -10   6        1.89        0.32      0.94 o 
   4 -10   6        4.84        6.35      1.65 o 
  -3  -9   6       15.04       17.15      2.39 o 
  -2  -9   6        3.39        4.22      1.45 o 
  -1  -9   6      191.69      212.30      6.37 o 
   0  -9   6        5.38        8.10      1.24 o 
   1  -9   6        8.30       12.76      1.68 o 
   2  -9   6      210.79      212.79      6.08 o 
   3  -9   6        2.82        1.30      1.00 o 
   4  -9   6        0.25        0.60      1.01 o 
  -4  -8   6        6.76        5.49      1.60 o 
  -3  -8   6        3.01        2.84      0.93 o 
  -2  -8   6        5.81        6.95      1.07 o 
  -1  -8   6       12.47       12.64      0.86 o 
   0  -8   6       14.19       14.11      2.20 o 
   1  -8   6      516.47      490.92      9.10 o 
   2  -8   6      153.29      133.19      4.55 o 
   3  -8   6       56.33       63.39      3.36 o 
   4  -8   6        8.08        9.81      1.72 o 
   5  -8   6        0.69        0.98      1.03 o 
  -4  -7   6        0.42       -0.59      0.82 o 
  -3  -7   6       29.39       28.87      2.50 o 
  -2  -7   6       64.95       55.85      2.11 o 
  -1  -7   6       70.65       71.56      2.09 o 
   0  -7   6       43.37       40.97      1.18 o 
   1  -7   6       87.75       95.09      2.17 o 
   2  -7   6        8.07       10.45      1.48 o 
   3  -7   6       10.53       14.53      1.83 o 
   4  -7   6      207.31      211.91      6.34 o 
   5  -7   6        0.78        0.73      0.94 o 
  -5  -6   6        1.95        0.03      1.09 o 
  -4  -6   6       27.29       31.89      2.84 o 
  -3  -6   6       38.38       36.98      2.54 o 
  -2  -6   6      298.72      281.19      4.71 o 
  -1  -6   6       94.27       96.72      1.88 o 
   0  -6   6      417.18      420.12      4.12 o 
   1  -6   6        5.12        3.21      0.53 o 
   2  -6   6      182.62      170.87      3.15 o 
   3  -6   6       29.77       30.49      2.16 o 
   4  -6   6       85.63       88.18      3.83 o 
   5  -6   6        2.03        3.15      1.16 o 
  -5  -5   6        0.82        0.00      1.09 o 
  -4  -5   6       29.76       28.57      2.60 o 
  -3  -5   6       20.34       21.87      2.12 o 
  -2  -5   6       52.11       54.13      2.62 o 
  -1  -5   6       24.90       22.85      1.01 o 
   0  -5   6      139.37      144.72      2.05 o 
   1  -5   6       24.55       24.44      1.06 o 
   2  -5   6       37.02       36.25      1.39 o 
   3  -5   6      215.47      203.55      3.77 o 
   4  -5   6        0.96        1.32      0.60 o 
   5  -5   6        0.17        0.18      0.83 o 
  -6  -4   6        9.77       14.09      2.43 o 
  -5  -4   6        8.99       11.25      2.04 o 
  -4  -4   6        4.85        4.32      1.30 o 
  -3  -4   6      236.49      235.02      6.08 o 
  -2  -4   6       36.08       37.82      2.10 o 
  -1  -4   6        0.16       -0.13      0.24 o 
   0  -4   6      172.00      177.26      7.66 o 
   1  -4   6       33.62       30.94      1.20 o 
   2  -4   6        0.17       -0.08      0.48 o 
   3  -4   6       33.39       35.30      1.51 o 
   4  -4   6       77.14       79.10      2.48 o 
   5  -4   6        2.02        5.43      0.94 o 
  -6  -3   6        2.17        2.92      1.38 o 
  -5  -3   6       15.86       18.07      2.27 o 
  -4  -3   6       13.17       12.81      1.81 o 
  -3  -3   6        3.76        3.92      0.98 o 
  -2  -3   6       69.07       74.87      2.86 o 
  -1  -3   6       73.10       69.79      1.77 o 
   0  -3   6        5.85        6.34      0.81 o 
   1  -3   6      170.70      170.60      2.93 o 
   2  -3   6        9.42        8.62      0.79 o 
   3  -3   6      224.35      227.91      3.92 o 
   4  -3   6      219.00      217.89      5.46 o 
   5  -3   6        2.27        2.69      1.29 o 
  -6  -2   6       13.25       11.04      2.04 o 
  -5  -2   6       51.62       50.12      3.13 o 
  -4  -2   6       84.50       88.76      3.78 o 
  -3  -2   6       12.42       12.23      1.47 o 
  -2  -2   6      107.61      102.69      3.25 o 
  -1  -2   6      641.48      651.37      9.37 o 
   0  -2   6      100.89       93.82      6.32 o 
   1  -2   6        7.64        6.63      0.66 o 
   2  -2   6      274.93      266.24      3.97 o 
   3  -2   6       97.60       94.31      3.83 o 
   4  -2   6       94.56       96.50      2.58 o 
   5  -2   6        0.55        1.29      1.16 o 
  -6  -1   6        1.34        2.09      1.10 o 
  -5  -1   6       23.11       25.23      2.39 o 
  -4  -1   6       65.87       72.13      3.30 o 
  -3  -1   6        2.01        1.66      0.68 o 
  -2  -1   6       63.39       63.56      2.41 o 
  -1  -1   6       32.36       26.39      1.00 o 
   0  -1   6      229.84      214.01      8.49 o 
   1  -1   6       43.20       40.72      1.37 o 
   2  -1   6        5.55        9.09      0.81 o 
   3  -1   6       35.33       36.49      2.41 o 
   4  -1   6        4.56        7.17      1.60 o 
   5  -1   6        7.36        6.50      1.80 o 
  -6   0   6        9.89       10.43      1.89 o 
  -5   0   6       16.79       15.71      1.94 o 
  -4   0   6        0.04        0.02      0.59 o 
  -3   0   6        0.04       -0.24      0.35 o 
  -2   0   6        9.91        7.14      0.68 o 
  -1   0   6       29.23       21.15      0.85 o 
   0   0   6        9.52       10.53      0.54 o 
   1   0   6       65.60       65.78      2.68 o 
   2   0   6      215.11      214.78      6.14 o 
   3   0   6       18.45       19.61      2.13 o 
   4   0   6       48.29       46.99      3.28 o 
   5   0   6       24.68       27.27      3.15 o 
  -6   1   6        0.39        0.26      0.72 o 
  -5   1   6        0.07        0.26      0.58 o 
  -4   1   6        8.26        6.66      0.88 o 
  -3   1   6       17.32       12.36      0.93 o 
  -2   1   6        2.18        0.90      0.32 o 
  -1   1   6      189.82      199.97      2.93 o 
   0   1   6       56.98       61.52      2.27 o 
   1   1   6       47.50       42.11      1.22 o 
   3   1   6      103.07       99.30      4.33 o 
   4   1   6        2.62        1.75      1.13 o 
   5   1   6       28.50       30.90      3.37 o 
  -6   2   6        0.31        1.97      0.84 o 
  -5   2   6       32.13       31.97      2.56 o 
  -4   2   6        0.11        0.62      0.53 o 
  -3   2   6       37.89       40.63      1.48 o 
  -2   2   6        2.71        3.06      0.51 o 
  -1   2   6       39.61       40.87      1.30 o 
   0   2   6       77.34       75.90      2.25 o 
   1   2   6        3.88        5.13      0.90 o 
   2   2   6       46.46       40.68      2.59 o 
   3   2   6      110.51      102.83      4.55 o 
   4   2   6        0.14       -0.17      0.83 o 
  -6   3   6        0.03       -0.18      1.13 o 
  -5   3   6       29.73       30.90      2.71 o 
  -4   3   6        1.86        1.87      0.60 o 
  -3   3   6        8.97        5.87      0.72 o 
  -2   3   6      266.20      267.89      3.93 o 
  -1   3   6        0.78        3.55      0.50 o 
   0   3   6       20.92       21.18      2.25 o 
   1   3   6        0.06        0.26      0.46 o 
   2   3   6        5.57        5.76      1.30 o 
   3   3   6       10.71        7.00      1.56 o 
   4   3   6        0.08        1.15      1.12 o 
  -6   4   6        0.37        0.53      1.21 o 
  -5   4   6        0.48        1.10      1.06 o 
  -4   4   6        4.29        4.20      1.26 o 
  -3   4   6       93.38       79.65      2.17 o 
  -2   4   6      106.23      106.10      2.42 o 
  -1   4   6        2.73        3.97      0.59 o 
   0   4   6       26.00       25.99      1.17 o 
   1   4   6        1.92        1.41      0.51 o 
   2   4   6        2.43        2.25      1.04 o 
   3   4   6        2.49        1.44      1.09 o 
   4   4   6        1.36        0.71      1.16 o 
  -6   5   6        0.19       -0.30      1.13 o 
  -5   5   6        0.24       -0.12      0.97 o 
  -4   5   6        0.36        0.20      0.82 o 
  -3   5   6       15.34       20.96      1.95 o 
  -2   5   6        0.05        0.51      0.59 o 
  -1   5   6        0.03        0.32      0.38 o 
   0   5   6       90.30       98.72      2.42 o 
   1   5   6        2.22        4.24      0.72 o 
   2   5   6       17.07       18.28      2.36 o 
   3   5   6        2.38        3.66      1.51 o 
  -5   6   6        0.92       -0.89      0.92 o 
  -4   6   6        1.75        2.40      1.07 o 
  -3   6   6        0.88        1.54      0.89 o 
  -2   6   6        7.24        5.43      1.12 o 
  -1   6   6        0.31        0.92      0.71 o 
   0   6   6       12.29       12.77      1.10 o 
   1   6   6        1.66        1.80      0.67 o 
   2   6   6        7.13        9.18      1.94 o 
  -5   7   6        0.02       -0.20      1.21 o 
  -4   7   6        1.77        1.30      1.10 o 
  -3   7   6        1.06        0.95      0.86 o 
  -2   7   6        2.03        2.21      1.00 o 
  -1   7   6        1.10        0.57      0.80 o 
   0   7   6        0.36        0.51      0.68 o 
   1   7   6        0.70       -0.53      0.70 o 
  -4   8   6        0.02        0.14      0.92 o 
  -3   8   6        0.04        0.59      0.88 o 
  -2   8   6        0.63        1.16      1.01 o 
  -1   8   6        0.70        0.59      0.89 o 
   0   8   6        0.90        3.10      1.16 o 
  -1 -11   7        0.39       -0.20      1.24 o 
   1 -11   7        0.78        0.67      0.91 o 
   2 -11   7        9.77        6.06      1.48 o 
  -2 -10   7        1.73        4.75      1.91 o 
  -1 -10   7        7.91        8.27      1.84 o 
   0 -10   7        0.58        0.41      0.88 o 
   1 -10   7       16.36       16.74      1.92 o 
   2 -10   7       30.93       26.96      2.53 o 
   3 -10   7        3.15        6.14      1.56 o 
  -3  -9   7       27.93       33.04      2.92 o 
  -2  -9   7       25.80       29.17      1.88 o 
  -1  -9   7       20.50       19.96      2.25 o 
   0  -9   7        1.78        2.43      0.97 o 
   1  -9   7       89.90       85.10      3.71 o 
   2  -9   7       63.01       59.03      3.28 o 
   3  -9   7       16.96       19.40      2.30 o 
   4  -9   7       11.03       10.99      2.00 o 
  -4  -8   7       28.08       36.16      3.28 o 
  -3  -8   7        9.69       11.02      1.89 o 
  -2  -8   7       64.66       62.99      2.53 o 
  -1  -8   7        2.01        0.32      0.51 o 
   0  -8   7       13.27       19.43      1.81 o 
   1  -8   7      179.73      156.85      4.86 o 
   2  -8   7        8.53        6.26      1.35 o 
   3  -8   7        0.20       -0.64      0.76 o 
   4  -8   7        1.40        1.04      0.92 o 
   5  -8   7        3.59        7.09      1.71 o 
  -4  -7   7       17.02       15.50      2.31 o 
  -3  -7   7       20.57       18.92      2.19 o 
  -2  -7   7        1.14        0.42      0.76 o 
  -1  -7   7      155.17      143.82      2.50 o 
   0  -7   7      102.21      101.14      2.38 o 
   1  -7   7       32.47       33.28      1.41 o 
   2  -7   7       45.82       52.68      2.83 o 
   3  -7   7       90.38       88.97      3.89 o 
   4  -7   7        2.13        0.67      0.94 o 
   5  -7   7        8.01        6.70      1.59 o 
  -5  -6   7        0.41        0.32      1.16 o 
  -4  -6   7        3.38        2.53      1.26 o 
  -3  -6   7       24.40       25.97      2.36 o 
  -2  -6   7       54.70       58.32      2.90 o 
  -1  -6   7       30.30       27.84      1.08 o 
   0  -6   7      340.21      325.18      4.54 o 
   1  -6   7      367.58      362.78      4.94 o 
   2  -6   7        1.43        2.25      0.73 o 
   3  -6   7      197.98      194.67      3.91 o 
   4  -6   7        1.08        2.31      1.03 o 
   5  -6   7       10.91        9.69      1.75 o 
  -5  -5   7        5.99        6.05      1.72 o 
  -4  -5   7       84.27       76.09      3.92 o 
  -3  -5   7        4.29        3.37      1.12 o 
  -2  -5   7        6.85        7.61      1.26 o 
  -1  -5   7       29.57       31.83      1.55 o 
   0  -5   7      129.86      114.09      2.43 o 
   1  -5   7      233.86      247.26      3.89 o 
   2  -5   7       27.37       30.96      1.37 o 
   3  -5   7       38.95       38.92      1.72 o 
   4  -5   7       83.22       79.18      2.58 o 
   5  -5   7       29.16       33.42      2.48 o 
  -5  -4   7        1.27        0.45      0.91 o 
  -4  -4   7      209.96      232.37      6.76 o 
  -3  -4   7        5.40        5.44      1.22 o 
  -2  -4   7      106.92      105.63      3.68 o 
  -1  -4   7      219.22      199.52      3.41 o 
   0  -4   7      114.73      106.53      2.56 o 
   1  -4   7       32.21       31.67      1.68 o 
   2  -4   7        0.97        0.56      0.38 o 
   3  -4   7       44.43       40.53      1.70 o 
   4  -4   7        3.10        3.12      1.50 o 
   5  -4   7        9.30        9.25      2.26 o 
  -6  -3   7       11.79       11.31      2.19 o 
  -5  -3   7       35.36       40.80      3.01 o 
  -4  -3   7       70.74       70.25      3.52 o 
  -3  -3   7        1.40        1.33      0.76 o 
  -2  -3   7       95.61       90.73      3.25 o 
  -1  -3   7      103.59      106.24      3.28 o 
   0  -3   7        5.97        5.95      2.01 o 
   1  -3   7       55.01       49.48      1.60 o 
   2  -3   7       35.51       36.54      1.53 o 
   3  -3   7       16.14       15.17      1.20 o 
   4  -3   7       54.38       63.44      3.95 o 
   5  -3   7        7.15        8.06      1.98 o 
  -6  -2   7        1.82        0.89      1.07 o 
  -5  -2   7        2.56        3.45      1.24 o 
  -4  -2   7        0.28       -0.09      0.68 o 
  -3  -2   7       24.79       29.04      2.00 o 
  -1  -2   7        1.28        0.91      0.50 o 
   0  -2   7      483.91      466.40      6.45 o 
   1  -2   7       20.95       19.21      1.27 o 
   2  -2   7      136.12      132.63      2.84 o 
   3  -2   7       33.05       30.73      1.66 o 
   4  -2   7       34.63       34.16      3.01 o 
   5  -2   7       27.29       32.65      3.31 o 
  -6  -1   7       13.46       11.45      2.01 o 
  -5  -1   7        0.10       -0.26      0.80 o 
  -4  -1   7       39.08       34.95      2.36 o 
  -3  -1   7        8.89        8.85      1.30 o 
  -2  -1   7      140.56      134.97      4.22 o 
  -1  -1   7       14.98       12.72      0.76 o 
   0  -1   7      517.77      559.15      9.12 o 
   1  -1   7        3.18        1.44      0.43 o 
   2  -1   7       12.64       11.95      1.40 o 
   3  -1   7      200.48      198.27      3.76 o 
   4  -1   7        0.01       -0.77      0.85 o 
   5  -1   7       20.06       10.06      2.21 o 
  -6   0   7        1.81        1.71      1.13 o 
  -5   0   7       10.06       10.56      1.71 o 
  -4   0   7       18.82       19.39      1.39 o 
  -3   0   7       32.22       31.40      2.04 o 
  -2   0   7       15.50       15.46      2.22 o 
  -1   0   7       22.92       30.34      1.10 o 
   0   0   7       48.72       57.99      3.60 o 
   1   0   7        0.59        0.74      0.57 o 
   2   0   7       36.64       33.17      3.75 o 
   3   0   7      202.58      192.50      6.17 o 
   4   0   7        4.48        4.90      1.65 o 
   5   0   7        0.55        0.44      1.32 o 
  -6   1   7        0.43        0.36      0.73 o 
  -5   1   7        8.99        9.87      1.23 o 
  -4   1   7        4.57        4.04      0.91 o 
  -3   1   7        0.59        0.74      0.41 o 
  -2   1   7        0.03       -0.06      0.30 o 
  -1   1   7        0.04        0.16      0.28 o 
   0   1   7        0.61        0.02      0.45 o 
   1   1   7        0.51        0.26      0.54 o 
   2   1   7      164.24      170.82      5.51 o 
   3   1   7        4.94        4.73      1.36 o 
   4   1   7       14.59       11.73      2.22 o 
  -6   2   7        0.11        0.45      0.79 o 
  -5   2   7        0.74        0.35      0.64 o 
  -4   2   7        1.28        0.76      0.64 o 
  -3   2   7       21.81       21.09      1.21 o 
  -2   2   7       64.54       58.88      3.12 o 
  -1   2   7        0.61        0.30      0.30 o 
   0   2   7       17.94       18.20      0.94 o 
   1   2   7       15.72       17.86      1.91 o 
   2   2   7       19.33       20.08      2.21 o 
   3   2   7        4.84        2.45      1.15 o 
   4   2   7       16.19       15.85      2.59 o 
  -6   3   7        0.23        0.05      1.22 o 
  -5   3   7        2.54        2.19      1.19 o 
  -4   3   7        1.95        1.44      0.60 o 
  -3   3   7        6.79        7.49      0.85 o 
  -2   3   7       80.38       80.31      2.14 o 
  -1   3   7        1.15        1.33      0.42 o 
   0   3   7       24.37       27.12      1.18 o 
   1   3   7       60.34       67.45      3.40 o 
   2   3   7        6.63        6.55      1.50 o 
   3   3   7       19.02       19.86      2.63 o 
   4   3   7        0.01        0.59      1.16 o 
  -6   4   7        1.11        0.65      1.27 o 
  -5   4   7        0.67        1.33      1.27 o 
  -4   4   7        3.28        4.36      1.30 o 
  -3   4   7        1.16        0.74      0.55 o 
  -2   4   7        4.51        7.26      0.82 o 
  -1   4   7        0.43        0.22      0.42 o 
   0   4   7        0.37        0.13      0.38 o 
   1   4   7        9.76       10.81      1.80 o 
   2   4   7        0.11        0.00      0.86 o 
   3   4   7        7.24        2.96      1.39 o 
  -5   5   7        1.87        1.27      1.27 o 
  -4   5   7        0.64        1.16      1.01 o 
  -3   5   7        0.17        2.72      1.00 o 
  -2   5   7        2.09        2.43      0.88 o 
  -1   5   7        0.04        0.49      0.51 o 
   0   5   7        2.43        2.54      0.70 o 
   1   5   7        1.32        2.09      1.10 o 
   2   5   7        2.59        3.55      1.50 o 
  -5   6   7        0.58        0.64      1.19 o 
  -4   6   7        5.58        5.49      1.48 o 
  -3   6   7        2.96        2.34      1.04 o 
  -2   6   7        2.09       -0.15      0.62 o 
  -1   6   7        6.74        9.18      1.33 o 
   0   6   7        0.63        0.30      0.76 o 
   1   6   7        4.68        4.88      1.54 o 
   2   6   7        1.46        1.50      1.30 o 
  -4   7   7        1.81        0.15      0.98 o 
  -3   7   7        4.11        4.31      1.32 o 
  -2   7   7        0.55        0.29      0.83 o 
  -1   7   7        1.05        0.67      0.86 o 
   0   7   7        5.56        4.17      1.19 o 
   1 -11   8       25.65       29.29      2.74 o 
   2 -11   8       11.78       13.35      2.13 o 
  -2 -10   8        0.57       -0.24      1.38 o 
   0 -10   8        0.07       -0.62      0.89 o 
   1 -10   8        6.97        6.02      1.54 o 
   2 -10   8        0.28        0.23      0.94 o 
   3 -10   8        2.67        4.02      1.50 o 
  -3  -9   8        0.26       -0.05      1.07 o 
  -2  -9   8       10.58       12.60      1.44 o 
  -1  -9   8       12.91       18.37      2.00 o 
   0  -9   8       38.44       39.73      2.72 o 
   1  -9   8       19.20       24.21      2.37 o 
   2  -9   8        6.35        5.13      1.38 o 
   3  -9   8       29.94       30.00      2.75 o 
   4  -9   8        2.68        2.46      1.24 o 
  -3  -8   8        7.24       11.19      2.00 o 
  -2  -8   8      138.40      131.73      4.70 o 
  -1  -8   8        6.24        8.02      1.53 o 
   0  -8   8       19.78       17.50      1.25 o 
   1  -8   8      239.00      261.61      6.73 o 
   2  -8   8        1.26        1.26      0.91 o 
   3  -8   8        4.67        0.83      0.85 o 
   4  -8   8       34.47       34.83      2.98 o 
  -4  -7   8       13.51       15.08      2.36 o 
  -3  -7   8       14.47       17.32      2.16 o 
  -2  -7   8       80.35       79.86      3.57 o 
  -1  -7   8       31.25       32.94      1.55 o 
   0  -7   8      153.96      147.79      3.14 o 
   1  -7   8      534.97      536.35      6.77 o 
   2  -7   8        8.43        9.45      1.60 o 
   3  -7   8       13.69       16.14      2.00 o 
   4  -7   8       21.26       18.84      2.24 o 
  -4  -6   8        0.46        1.09      1.03 o 
  -3  -6   8      102.42       91.94      4.11 o 
  -2  -6   8        4.54        2.39      0.97 o 
  -1  -6   8        1.17        0.53      0.42 o 
   0  -6   8       59.13       59.92      1.93 o 
   1  -6   8       41.53       38.33      1.64 o 
   2  -6   8       47.36       52.17      2.02 o 
   3  -6   8      120.61      112.73      3.04 o 
   4  -6   8        0.87       -0.09      0.77 o 
   5  -6   8       52.82       52.25      3.27 o 
  -5  -5   8        0.86        2.01      1.22 o 
  -4  -5   8        7.20        8.65      1.72 o 
  -3  -5   8       16.78       12.10      1.78 o 
  -2  -5   8       11.41       11.24      1.53 o 
  -1  -5   8       82.67       85.32      2.34 o 
   0  -5   8        0.04        0.05      0.60 o 
   1  -5   8       71.78       69.50      2.10 o 
   2  -5   8       21.56       17.96      1.28 o 
   3  -5   8      260.26      261.28      7.66 o 
   4  -5   8        9.05       11.74      1.32 o 
   5  -5   8       50.20       57.20      3.28 o 
  -5  -4   8        4.83        5.99      1.65 o 
  -4  -4   8        7.68        5.07      1.36 o 
  -3  -4   8       68.40       74.14      3.45 o 
  -2  -4   8       35.30       34.86      2.18 o 
  -1  -4   8      229.74      233.74      3.98 o 
   0  -4   8       69.00       68.09      3.70 o 
   1  -4   8      171.31      164.86      6.82 o 
   2  -4   8      165.60      157.98      3.33 o 
   3  -4   8       19.70       21.39      2.03 o 
   4  -4   8        4.33        5.22      1.19 o 
   5  -4   8        7.01        7.26      1.94 o 
  -5  -3   8        5.10        6.26      1.57 o 
  -4  -3   8       52.39       64.26      3.46 o 
  -3  -3   8        1.03        0.76      0.73 o 
  -2  -3   8       12.27       11.64      1.47 o 
  -1  -3   8        1.41        1.47      0.67 o 
   0  -3   8       35.27       39.74      2.30 o 
   1  -3   8       57.72       65.29      3.02 o 
   2  -3   8       22.08       19.31      1.66 o 
   3  -3   8        2.53        1.73      1.01 o 
   4  -3   8       10.27        6.23      1.32 o 
   5  -3   8        0.00        1.54      1.30 o 
  -6  -2   8        0.16        0.76      1.01 o 
  -5  -2   8        3.12        2.57      1.18 o 
  -4  -2   8       33.78       27.87      2.39 o 
  -3  -2   8        0.16       -0.33      0.50 o 
  -2  -2   8        4.39        5.16      1.04 o 
  -1  -2   8        1.04        1.38      0.67 o 
   0  -2   8       12.44       10.42      1.36 o 
   1  -2   8       18.96       20.83      2.08 o 
   2  -2   8       98.58       96.37      3.17 o 
   3  -2   8       89.15       90.29      4.60 o 
   4  -2   8        0.41        1.97      1.24 o 
   5  -2   8        7.55        5.32      1.80 o 
  -6  -1   8        8.70        6.52      1.68 o 
  -5  -1   8        4.20        2.60      1.10 o 
  -4  -1   8        1.94        1.33      0.91 o 
  -3  -1   8       14.58       13.16      1.35 o 
  -2  -1   8       70.31       66.93      2.28 o 
  -1  -1   8        2.34        0.51      0.33 o 
   0  -1   8       12.05       13.79      1.54 o 
   1  -1   8       81.91       87.50      3.52 o 
   2  -1   8       66.79       70.31      2.23 o 
   3  -1   8       87.43       95.27      2.72 o 
   4  -1   8        0.42        0.36      1.01 o 
  -6   0   8        3.23        3.08      1.01 o 
  -5   0   8        9.14        8.88      2.12 o 
  -4   0   8        0.04       -0.12      0.49 o 
  -3   0   8       18.16       19.55      2.22 o 
  -2   0   8       54.66       53.66      1.69 o 
  -1   0   8       58.12       60.84      1.64 o 
   0   0   8       23.98       27.96      1.94 o 
   1   0   8       28.05       27.15      2.21 o 
   2   0   8       47.71       51.81      3.10 o 
   3   0   8       12.92        9.60      1.88 o 
   4   0   8        1.26        1.27      1.29 o 
  -6   1   8        3.18        1.76      0.92 o 
  -5   1   8        1.17        1.46      0.76 o 
  -4   1   8        3.29        2.98      0.73 o 
  -3   1   8        8.81        7.69      0.85 o 
  -2   1   8        7.33        8.07      1.28 o 
  -1   1   8       50.22       52.51      1.58 o 
   0   1   8       41.73       44.09      2.51 o 
   1   1   8       12.05       12.05      1.71 o 
   2   1   8       43.46       45.08      2.98 o 
   3   1   8        7.26        7.15      1.65 o 
   4   1   8        1.34        0.74      1.29 o 
  -6   2   8        0.94        1.59      1.38 o 
  -5   2   8        0.07        0.40      0.90 o 
  -4   2   8        0.76        0.36      0.53 o 
  -3   2   8        2.46        3.62      0.69 o 
  -2   2   8       10.73       11.00      0.95 o 
  -1   2   8        2.19        3.54      0.57 o 
   0   2   8        0.02       -0.30      0.53 o 
   1   2   8       45.73       51.84      3.04 o 
   2   2   8        0.77        1.38      0.97 o 
   3   2   8        2.04        2.46      1.24 o 
  -5   3   8        0.85        0.97      1.09 o 
  -4   3   8        2.79        1.73      0.69 o 
  -3   3   8        0.17       -0.05      0.45 o 
  -2   3   8       10.66       12.16      1.28 o 
  -1   3   8        4.93        6.33      0.86 o 
   0   3   8        2.83        2.80      1.09 o 
   1   3   8       33.98       33.23      2.78 o 
   2   3   8       40.72       43.74      3.16 o 
   3   3   8        0.07        0.71      1.10 o 
  -5   4   8        0.17        0.89      1.09 o 
  -4   4   8        0.04       -0.03      0.97 o 
  -3   4   8       24.52       21.51      1.97 o 
  -2   4   8        0.63        0.90      0.54 o 
  -1   4   8        4.97        7.29      0.84 o 
   0   4   8        0.57        1.59      1.01 o 
   1   4   8        9.54        8.12      1.72 o 
   2   4   8        1.23        0.79      1.12 o 
  -5   5   8        0.31        1.18      1.36 o 
  -4   5   8        4.07        4.04      1.33 o 
  -3   5   8       26.12       23.91      2.10 o 
  -2   5   8        0.00        0.68      0.67 o 
  -1   5   8        0.00       -0.18      0.74 o 
   0   5   8        3.45        4.57      1.44 o 
   1   5   8        1.06        0.26      1.13 o 
   2   5   8        0.05       -0.92      1.13 o 
  -4   6   8        1.89        0.98      1.12 o 
  -3   6   8        2.16        3.40      1.13 o 
  -2   6   8        0.22       -0.20      0.77 o 
  -1   6   8        7.49        8.48      1.38 o 
   1   6   8        0.37        0.60      1.33 o 
  -2   7   8        0.03        0.02      0.91 o 
  -1   7   8        2.12        3.05      1.10 o 
   0 -10   9       18.52       17.68      2.18 o 
   1 -10   9        0.06       -0.45      0.86 o 
   2 -10   9       31.35       37.55      3.21 o 
  -2  -9   9        0.69        0.41      1.04 o 
  -1  -9   9        4.19        5.08      1.47 o 
   0  -9   9        0.03        0.48      0.89 o 
   1  -9   9        6.15        4.94      1.42 o 
   2  -9   9        0.01        0.17      0.98 o 
   3  -9   9        2.49        2.77      1.33 o 
  -3  -8   9        0.21       -0.30      0.94 o 
  -2  -8   9        6.54        8.33      1.60 o 
  -1  -8   9        0.01       -0.22      0.54 o 
   0  -8   9       54.77       53.03      2.03 o 
   1  -8   9       88.83       91.92      4.05 o 
   2  -8   9       12.10       15.30      2.13 o 
   3  -8   9       24.38       29.97      2.74 o 
   4  -8   9       40.06       46.96      3.33 o 
  -4  -7   9        6.55        4.45      1.65 o 
  -3  -7   9       28.00       28.48      2.69 o 
  -2  -7   9        1.99        1.19      0.89 o 
  -1  -7   9       52.60       60.39      2.20 o 
   0  -7   9      157.47      163.58      3.55 o 
   1  -7   9        1.12        1.84      0.67 o 
   2  -7   9       33.68       38.03      2.65 o 
   3  -7   9       33.19       25.09      2.47 o 
   4  -7   9        5.61        6.59      1.62 o 
  -4  -6   9        0.64        0.39      1.03 o 
  -3  -6   9       45.52       45.39      3.04 o 
  -2  -6   9       99.08       88.85      3.75 o 
  -1  -6   9        0.54       -0.26      0.45 o 
   0  -6   9      185.07      172.03      4.09 o 
   1  -6   9       35.26       37.04      2.25 o 
   2  -6   9       12.18       15.18      1.32 o 
   3  -6   9        2.34        0.50      0.63 o 
   4  -6   9        0.06        0.83      0.98 o 
  -5  -5   9        6.51        7.76      2.00 o 
  -4  -5   9        2.40        1.56      1.10 o 
  -3  -5   9        0.01       -0.32      0.67 o 
  -2  -5   9       77.11       84.02      3.63 o 
  -1  -5   9      114.86      109.35      2.84 o 
   0  -5   9       12.96       13.16      1.15 o 
   1  -5   9       44.06       45.17      3.01 o 
   2  -5   9       80.57       77.29      6.04 o 
   3  -5   9        9.45        8.23      1.15 o 
   4  -5   9        5.96        6.61      2.27 o 
  -5  -4   9        2.71        1.18      1.12 o 
  -4  -4   9        0.55        0.29      0.89 o 
  -3  -4   9        0.00       -0.45      0.64 o 
  -2  -4   9        0.10        0.41      0.64 o 
  -1  -4   9       89.28       88.03      3.42 o 
   0  -4   9      159.45      153.13      3.33 o 
   1  -4   9        3.68        6.48      1.40 o 
   2  -4   9      115.02      113.04      2.97 o 
   3  -4   9       66.93       69.89      2.49 o 
   4  -4   9       31.86       40.43      2.14 o 
  -5  -3   9       40.16       42.72      3.19 o 
  -4  -3   9        0.44        1.19      0.95 o 
  -3  -3   9       17.04       15.36      1.78 o 
  -2  -3   9       55.27       52.06      2.74 o 
  -1  -3   9       50.75       45.74      2.44 o 
   0  -3   9       36.61       41.04      3.11 o 
   1  -3   9       17.59       16.41      1.34 o 
   2  -3   9        0.01       -0.01      0.51 o 
   3  -3   9       88.11       92.27      2.84 o 
   4  -3   9       34.68       32.05      3.15 o 
  -5  -2   9       36.49       42.77      3.13 o 
  -4  -2   9        1.95        1.65      0.97 o 
  -3  -2   9        1.39        3.36      1.04 o 
  -2  -2   9       89.73       84.95      2.24 o 
  -1  -2   9       61.61       60.54      2.83 o 
   0  -2   9        0.48        1.24      0.79 o 
   1  -2   9       10.60       11.03      1.10 o 
   2  -2   9       19.24       19.30      1.43 o 
   3  -2   9        2.87        3.09      0.83 o 
   4  -2   9        1.71        1.44      1.26 o 
  -5  -1   9        3.89        4.65      2.00 o 
  -4  -1   9        6.73        6.07      1.83 o 
  -3  -1   9       22.88       19.57      1.30 o 
  -2  -1   9       16.81       16.11      1.17 o 
  -1  -1   9       23.65       20.90      1.88 o 
   0  -1   9        2.05        1.19      0.73 o 
   1  -1   9       16.74       19.92      2.07 o 
   2  -1   9        0.94        0.58      0.55 o 
   3  -1   9       21.58       29.81      3.02 o 
   4  -1   9        5.36        7.15      1.95 o 
  -5   0   9        0.99        0.41      0.66 o 
  -4   0   9        2.55        3.07      0.79 o 
  -3   0   9       20.43       18.31      1.25 o 
  -2   0   9        0.03        0.24      0.38 o 
  -1   0   9       96.52       94.54      3.75 o 
   0   0   9        0.17       -0.12      0.57 o 
   1   0   9       18.96       15.88      1.95 o 
   2   0   9       70.74       70.15      3.80 o 
   3   0   9        2.01        0.45      1.00 o 
  -5   1   9        2.43        3.66      0.95 o 
  -4   1   9        2.87        1.28      0.61 o 
  -3   1   9        5.76        7.13      1.20 o 
  -2   1   9       12.05       11.57      1.01 o 
  -1   1   9       34.42       36.09      2.40 o 
   0   1   9        3.80        3.18      1.07 o 
   1   1   9        0.23        0.15      0.68 o 
   2   1   9      133.71      145.38      5.69 o 
   3   1   9        0.17       -0.36      0.88 o 
  -5   2   9        0.45        0.86      0.67 o 
  -4   2   9        1.10        1.61      0.70 o 
  -3   2   9        2.33        1.87      1.19 o 
  -2   2   9        7.08        9.33      0.96 o 
  -1   2   9        2.80        1.94      0.89 o 
   0   2   9        1.59        2.27      1.00 o 
   1   2   9       10.23        6.90      1.54 o 
   2   2   9       27.31       24.12      2.78 o 
   3   2   9        0.42        2.74      1.47 o 
  -5   3   9        1.44        0.44      1.06 o 
  -4   3   9        1.35        1.00      0.68 o 
  -3   3   9        0.38       -0.74      0.81 o 
  -2   3   9        4.87        5.11      0.81 o 
  -1   3   9        0.10        0.12      0.77 o 
   0   3   9        0.78        0.77      0.92 o 
   1   3   9        2.80        1.89      1.27 o 
   2   3   9        0.03       -0.27      0.86 o 
  -4   4   9        0.30        0.14      0.92 o 
  -3   4   9        5.60        4.66      1.27 o 
  -2   4   9        0.26       -0.40      0.53 o 
  -1   4   9        2.45        2.12      1.06 o 
   0   4   9        6.72        5.96      1.63 o 
   1   4   9        1.31        3.54      1.51 o 
  -4   5   9        0.02        1.15      1.13 o 
  -3   5   9        2.81        5.90      1.38 o 
  -2   5   9        0.16        0.36      0.82 o 
   0   5   9        6.21        8.97      2.04 o 
  -2   6   9        0.26        0.54      1.00 o 
   0 -10  10       34.77       39.65      3.22 o 
   1 -10  10        2.81        3.67      1.56 o 
  -2  -9  10       21.37       25.26      2.54 o 
  -1  -9  10       12.24       13.60      2.15 o 
   0  -9  10        6.38       10.98      2.00 o 
   1  -9  10        3.82        2.96      1.27 o 
   2  -9  10       13.33       10.93      2.01 o 
  -3  -8  10        0.18        1.35      1.27 o 
  -2  -8  10        0.72       -1.01      0.88 o 
  -1  -8  10        0.48       -0.31      0.79 o 
   0  -8  10        0.00       -0.07      0.63 o 
   1  -8  10        0.11       -0.08      0.97 o 
   2  -8  10       12.43       15.79      2.28 o 
   3  -8  10        0.93        1.74      1.15 o 
  -3  -7  10       27.29       21.81      2.42 o 
  -2  -7  10        0.33        0.74      0.88 o 
  -1  -7  10       12.62       14.78      3.36 o 
   0  -7  10       86.41       90.09      2.79 o 
   1  -7  10        0.32        0.12      0.58 o 
   2  -7  10       12.30       11.08      3.05 o 
   3  -7  10       45.06       48.23      3.24 o 
  -4  -6  10        4.40        2.95      1.44 o 
  -3  -6  10       37.93       36.78      2.75 o 
  -2  -6  10       11.61       12.85      1.86 o 
  -1  -6  10        9.89        7.26      1.60 o 
   0  -6  10      459.76      474.64      6.81 o 
   1  -6  10        1.10        0.33      0.62 o 
   2  -6  10       44.73       44.70      2.05 o 
   3  -6  10       58.94       63.77      2.93 o 
  -4  -5  10       40.64       38.73      3.22 o 
  -3  -5  10        0.59        0.15      0.79 o 
  -2  -5  10       14.96       16.91      2.00 o 
  -1  -5  10        4.30        3.13      1.01 o 
   0  -5  10      153.04      157.72      5.67 o 
   1  -5  10        6.45        7.97      1.08 o 
   2  -5  10        1.09       -0.17      0.54 o 
   3  -5  10       28.90       28.58      1.88 o 
   4  -5  10        5.21        6.52      1.27 o 
  -4  -4  10        6.02        7.74      1.65 o 
  -3  -4  10        1.33        1.74      0.97 o 
  -2  -4  10        0.09       -0.42      0.53 o 
  -1  -4  10       13.20        9.56      1.48 o 
   0  -4  10        0.12        0.12      0.51 o 
   1  -4  10        7.09        5.95      0.95 o 
   2  -4  10      130.07      124.32      3.34 o 
   3  -4  10        0.14        0.79      0.68 o 
   4  -4  10       39.50       42.37      2.24 o 
  -5  -3  10        0.79        1.15      1.07 o 
  -4  -3  10        6.27        6.84      1.54 o 
  -3  -3  10        0.71       -0.14      0.67 o 
  -2  -3  10       44.33       40.30      2.56 o 
  -1  -3  10        4.61        4.28      1.15 o 
   0  -3  10       37.13       37.31      2.51 o 
   1  -3  10       23.84       20.44      1.80 o 
   2  -3  10       29.04       31.17      1.84 o 
   3  -3  10        3.33        5.33      1.03 o 
  -5  -2  10        4.77        2.62      1.27 o 
  -4  -2  10        2.09        2.72      1.13 o 
  -3  -2  10        2.41        1.10      0.60 o 
  -2  -2  10       12.57       11.27      1.60 o 
  -1  -2  10       47.84       51.60      2.84 o 
   0  -2  10       57.10       54.87      3.02 o 
   1  -2  10       40.69       43.68      2.83 o 
   2  -2  10       10.94       14.56      1.41 o 
   3  -2  10       24.33       22.24      1.75 o 
  -5  -1  10        7.43        7.76      1.24 o 
  -4  -1  10        0.49        0.33      0.62 o 
  -3  -1  10        4.36        5.81      1.60 o 
  -2  -1  10        4.46        3.98      1.06 o 
  -1  -1  10        5.55        4.91      1.18 o 
   0  -1  10       28.90       28.34      2.39 o 
   1  -1  10        4.27        2.96      1.03 o 
   2  -1  10        1.68        4.22      1.36 o 
   3  -1  10       16.74       19.40      2.72 o 
  -5   0  10        4.25        3.92      1.47 o 
  -4   0  10        0.20       -0.67      0.53 o 
  -3   0  10        0.37       -0.26      0.50 o 
  -2   0  10        4.88        4.40      1.09 o 
  -1   0  10        0.16       -0.47      0.64 o 
   0   0  10        1.02       -0.15      0.56 o 
   1   0  10       10.01        8.20      1.63 o 
   2   0  10       18.75       17.69      2.43 o 
   3   0  10        1.52        0.41      1.10 o 
  -5   1  10        1.01        1.32      0.80 o 
  -4   1  10        2.60        2.01      1.81 o 
  -3   1  10        5.53        2.31      0.72 o 
  -2   1  10        1.18        0.54      0.82 o 
  -1   1  10        1.99        3.49      1.18 o 
   0   1  10       10.34        8.38      1.60 o 
   1   1  10       11.55       14.15      2.10 o 
   2   1  10       10.92        9.54      1.98 o 
  -4   2  10        0.26        0.04      0.67 o 
  -3   2  10        3.94        4.65      1.01 o 
  -2   2  10        7.34        6.14      1.39 o 
  -1   2  10        4.86        5.46      1.42 o 
   0   2  10        0.46        0.62      0.95 o 
   1   2  10       19.39       22.55      2.63 o 
   2   2  10        0.00        0.02      0.97 o 
  -4   3  10        0.49       -0.05      0.97 o 
  -3   3  10        0.10        0.15      0.65 o 
  -2   3  10        5.67        5.10      1.47 o 
  -1   3  10        2.17        2.24      1.06 o 
   0   3  10        2.31        0.50      1.10 o 
   1   3  10        4.07        2.66      1.38 o 
  -3   4  10        0.65        0.60      0.97 o 
  -2   4  10        0.64       -0.12      0.91 o 
  -1   4  10        0.02        0.47      1.13 o 
   0   4  10        4.51        5.64      1.77 o 
  -1  -9  11       22.28       21.34      2.66 o 
   0  -9  11        7.55        9.35      1.97 o 
   1  -9  11       84.76      116.14      5.25 o 
  -2  -8  11       10.02        7.53      1.72 o 
  -1  -8  11        8.37       10.17      2.90 o 
   0  -8  11        2.40        2.75      0.93 o 
   1  -8  11       17.05       16.70      2.42 o 
   2  -8  11        3.90        4.29      1.53 o 
  -3  -7  11        0.09        0.35      1.12 o 
  -2  -7  11        7.71        8.76      1.78 o 
  -1  -7  11        3.02        1.97      1.07 o 
   0  -7  11       12.78       13.49      3.53 o 
   1  -7  11        0.98        0.87      0.74 o 
   2  -7  11        2.78        3.00      0.94 o 
  -3  -6  11        0.10        0.62      1.06 o 
  -2  -6  11       12.15       11.93      1.86 o 
  -1  -6  11       27.72       30.32      2.54 o 
   0  -6  11        3.61        5.17      1.03 o 
   1  -6  11       22.57       25.57      1.79 o 
   2  -6  11       34.06       35.52      4.97 o 
   3  -6  11       16.97       16.24      1.65 o 
  -4  -5  11       17.82       18.04      2.45 o 
  -3  -5  11       12.45        9.22      1.74 o 
  -2  -5  11        4.11        3.07      1.16 o 
  -1  -5  11       94.15       91.25      4.01 o 
   0  -5  11       10.04        9.92      1.27 o 
   1  -5  11        2.90        3.41      1.69 o 
   2  -5  11       16.93       19.07      1.66 o 
   3  -5  11       10.37       10.34      1.72 o 
  -4  -4  11        6.88        6.32      1.56 o 
  -3  -4  11       37.31       39.73      2.90 o 
  -2  -4  11       10.13        7.68      1.54 o 
  -1  -4  11       32.74       32.77      2.48 o 
   0  -4  11       55.86       66.09      3.55 o 
   1  -4  11        2.55        2.19      0.77 o 
   2  -4  11       29.03       22.98      1.77 o 
   3  -4  11        0.25        0.56      0.81 o 
  -4  -3  11        1.64        0.89      0.95 o 
  -3  -3  11        5.96        8.18      1.53 o 
  -2  -3  11       18.26       16.50      2.01 o 
  -1  -3  11        9.85        4.57      1.29 o 
   0  -3  11       13.99       13.41      1.94 o 
   1  -3  11       35.87       37.93      2.77 o 
   2  -3  11        1.79        1.05      0.80 o 
   3  -3  11        4.25        5.91      1.21 o 
  -4  -2  11        0.00        0.23      0.86 o 
  -3  -2  11        3.34        1.98      1.00 o 
  -2  -2  11        5.01        4.99      1.29 o 
  -1  -2  11        7.76        5.82      1.30 o 
   0  -2  11        1.62        0.80      0.86 o 
   1  -2  11        5.57        6.20      1.50 o 
   2  -2  11       58.25       62.79      3.89 o 
   3  -2  11       17.73       24.54      3.02 o 
  -4  -1  11        0.42        0.32      0.88 o 
  -3  -1  11       17.07       17.10      2.07 o 
  -2  -1  11       17.64       12.76      1.81 o 
  -1  -1  11        0.37        1.16      0.88 o 
   0  -1  11       13.13       14.22      2.03 o 
   1  -1  11        6.48        7.82      1.69 o 
   2  -1  11        6.04        9.91      2.04 o 
  -4   0  11        0.09        0.20      0.86 o 
  -3   0  11        6.89        8.74      1.60 o 
  -2   0  11        0.86        0.77      0.85 o 
  -1   0  11        5.39        5.25      1.38 o 
   0   0  11        0.55        0.71      0.92 o 
   1   0  11        8.87       12.34      2.06 o 
   2   0  11        1.02        0.50      1.06 o 
  -4   1  11        1.08        0.53      0.72 o 
  -3   1  11        1.18        1.91      1.07 o 
  -2   1  11        5.62        4.78      1.36 o 
  -1   1  11        4.41        3.40      1.21 o 
   0   1  11        2.57        2.53      1.22 o 
   1   1  11        2.67        1.45      1.18 o 
  -3   2  11        0.29       -0.36      0.82 o 
  -2   2  11        4.41        5.19      1.47 o 
  -1   2  11        0.16        0.03      0.88 o 
   0   2  11        0.18       -0.08      0.92 o 
   1   2  11       29.19       27.63      3.09 o 
  -3   3  11        1.60        1.78      1.26 o 
  -2   3  11        0.65        1.41      1.21 o 
  -1   3  11        0.60        1.44      1.15 o 
   0   3  11        0.16        1.00      1.15 o 
   0  -8  12        4.31        4.37      1.44 o 
  -2  -7  12        4.52        5.11      1.54 o 
  -1  -7  12       10.80       11.08      1.94 o 
   0  -7  12        7.98       10.76      1.46 o 
   1  -7  12        2.96        3.74      1.04 o 
  -2  -6  12        0.08        0.94      1.04 o 
  -1  -6  12        4.41        4.13      1.36 o 
   0  -6  12        5.67        6.51      1.21 o 
   1  -6  12        0.77        1.37      0.81 o 
   2  -6  12        7.04        7.00      2.73 o 
  -3  -5  12        0.00       -0.86      0.57 o 
  -2  -5  12        1.36        1.48      1.07 o 
  -1  -5  12      119.78      120.83      4.99 o 
   0  -5  12        0.55        0.09      0.89 o 
   1  -5  12       15.78       17.64      1.69 o 
   2  -5  12       32.60       41.46      4.14 o 
  -3  -4  12        4.94        4.42      1.45 o 
  -2  -4  12        0.20       -0.08      0.82 o 
  -1  -4  12       89.77       95.23      4.42 o 
   0  -4  12        0.02       -0.85      0.79 o 
   1  -4  12        8.87        7.55      1.71 o 
   2  -4  12       41.75       47.75      2.50 o 
  -3  -3  12        1.42        0.09      0.86 o 
  -2  -3  12        8.74        8.76      1.75 o 
  -1  -3  12        9.30       12.31      2.01 o 
   0  -3  12        3.82        2.68      1.19 o 
   1  -3  12       10.73        9.57      1.97 o 
   2  -3  12        8.13        7.38      1.88 o 
  -3  -2  12        1.93        1.09      0.89 o 
  -2  -2  12        3.35        2.07      1.07 o 
  -1  -2  12        0.00        0.39      0.92 o 
   0  -2  12        0.00        0.95      0.95 o 
   1  -2  12        4.84        6.84      1.66 o 
  -3  -1  12        1.61        0.51      0.88 o 
  -2  -1  12        6.78        3.75      1.26 o 
  -1  -1  12        5.25        6.76      1.59 o 
   0  -1  12        4.42        6.88      1.57 o 
   1  -1  12        5.83        5.63      1.69 o 
  -3   0  12        1.01        1.74      1.10 o 
  -2   0  12        3.89        1.39      1.06 o 
  -1   0  12        7.18        6.79      1.62 o 
   0   0  12        0.09        0.21      0.89 o 
   1   0  12        2.54        3.05      1.45 o 
  -3   1  12        2.15        2.68      1.26 o 
  -2   1  12        1.09        2.77      1.27 o 
  -1   1  12        0.89        0.53      1.01 o 
   0   1  12        0.31        0.32      1.07 o 
  -1  -5  13        0.00        0.06      1.00 o 
   0  -5  13        0.20       -0.30      1.10 o 
  -2  -4  13        9.79        8.74      1.91 o 
  -1  -4  13        0.44        0.51      1.12 o 
   0  -4  13        1.42        2.71      1.38 o 
  -2  -3  13       19.37       19.02      2.47 o 
  -1  -3  13        9.60        7.62      1.75 o 
   0  -3  13        0.23       -0.08      0.94 o 
  -2  -2  13        1.64        1.04      1.04 o 
  -1  -2  13       14.66       14.58      2.25 o 
   0  -2  13        2.46        1.56      1.27 o 
                                                 
